# Supplementary material for: Are female directors more employee-friendly? Board gender diversity and employee benefits: evidence from China
Source: Front Psychol. 2024 Jul 31;15:1285056. doi: 10.3389/fpsyg.2024.1285056 (PMC11322442; doi:10.3389/fpsyg.2024.1285056)
Supplement: Supplementary file 1 [file Data_Sheet_1.CSV]

id	year	Leverage	ROA	Total Assets	Industry Code	Property	SharesBalance	Institutional	Executive Compensation	Duality	Independence	Male Ratio	Size	Raw Monetary	Stock-ownership Plans	Retirement Benefits	Safety Management Systems	Safety Generation Training	Occupational Safety Certification	Employee Vocational Training	Employee Communication Channels	Emp_str_H	Other programs	Industry Name
2	2008	0.674441	0.058535	1.00094E+11	K70	1	0.25799999	40.987598	18632000	0	36.360001	90.480003	25.32938	127606.61	0	0	1	0	0	1	0	1	3	Real Estate
2	2009	0.670017	0.066792	1.19237E+11	K70	1	0.3123	29.567699	45319000	0	30	90.910004	25.504375	84370.05	0	0	1	1	0	1	1	1	5	Real Estate
2	2010	0.746861	0.057712	1.37609E+11	K70	1	0.27970001	36.643002	53030000	0	36.360001	90.910004	25.647678	107574.71	0	0	1	1	1	1	1	1	6	Real Estate
2	2011	0.770997	0.055082	2.15638E+11	K70	1	0.32319999	38.964001	110540000	0	36.360001	95.650002	26.096865	98581.12	0	1	1	1	1	1	1	1	7	Real Estate
2	2012	0.783163	0.057642	2.96208E+11	K70	1	0.3159	44.508801	105700000	0	36.360001	91.669998	26.41433	109490.13	0	1	1	1	1	1	1	1	7	Real Estate
2	2013	0.77997	0.052551	3.78802E+11	K70	1	0.2762	34.620499	111370000	0	36.360001	91.669998	26.660278	106046.45	0	1	1	1	1	1	1	1	7	Real Estate
2	2014	0.772046	0.05093	4.79205E+11	K70	1	1.2515	49.166	80381000	0	36.360001	88.459999	26.895395	110999.29	1	1	1	1	1	1	1	0	6	Real Estate
2	2015	0.777015	0.056078	5.08409E+11	K70	1	1.8109	58.209599	52953000	0	36.360001	88.239998	26.954552	138506.38	0	1	1	1	1	1	1	1	7	Real Estate
2	2016	0.805367	0.049172	6.11296E+11	K70	1	1.9167	58.6376	62125000	0	36.360001	84.209999	27.138847	135317.14	1	1	1	1	1	1	1	1	7	Real Estate
2	2017	0.839813	0.045666	8.30674E+11	K70	1	0.93980002	71.902	56803000	1	36.360001	81.480003	27.445503	132986.18	1	1	1	1	1	1	1	1	7	Real Estate
2	2018	0.845856	0.048057	1.16535E+12	K70	1	1.0477	78.375504	74774000	0	36.360001	82.349998	27.78404	143421.02	1	1	1	1	1	1	1	1	7	Real Estate
2	2019	0.84359	0.04756	1.52858E+12	K70	1	0.90240002	74.0112	60500000	0	40	82.349998	28.055361	148765.73	1	1	1	1	0	1	1	1	6	Real Estate
2	2020	0.812835	0.045379	1.72993E+12	K70	1	0.94840002	69.110397	58186000	0	36.360001	79.169998	28.179102	121410.98	1	1	1	1	1	1	1	1	7	Real Estate
2	2021	0.797398	0.029199	1.86918E+12	K70	1	0.88380003	67.373703	34096000	0	36.360001	78.949997	28.256519	122269.5282	0	1	1	1	1	1	1	1	7	Real Estate
6	2007	0.677418	0.066637	3142328214	K70	1	0.49779999	38.4529	3157200	0	33.330002	82.349998	21.868229	358280.38	0	0	0	1	1	1	1	0	4	Real Estate
6	2008	0.716675	0.039803	5568431162	K70	1	0.3321	28.1786	4313400	0	33.330002	81.25	22.44038	232250.44	1	0	0	0	0	1	1	0	2	Real Estate
6	2009	0.698577	0.068466	5921442330	K70	1	0.55699998	36.181599	4265200	0	33.330002	93.75	22.501846	163294.32	1	0	0	0	0	1	0	0	1	Real Estate
6	2010	0.701421	0.085342	7272027535	K70	1	1.0396	40.1208	6563700	0	33.330002	94.440002	22.7073	211032.48	0	0	1	0	0	1	1	0	3	Real Estate
6	2011	0.652855	0.074625	8568302263	K70	1	1.0441999	42.3783	6400000	0	33.330002	93.75	22.871336	273213.33	0	1	1	1	0	1	1	1	6	Real Estate
6	2012	0.620165	0.091234	8321974063	K70	1	1.1746	49.8368	6045697	0	33.330002	91.669998	22.842165	266755.46	0	0	0	0	0	1	0	1	2	Real Estate
6	2013	0.579972	0.096394	9343430260	K70	1	1.323	53.6912	7781478	0	33.330002	94.739998	22.957939	300906.09	0	0	0	0	0	1	0	1	2	Real Estate
6	2014	0.64142	0.068411	10068536361	K70	1	0.81989998	36.561501	8495275	0	33.330002	94.120003	23.032681	230613.22	0	0	0	0	0	1	1	1	3	Real Estate
6	2015	0.646151	0.064777	11753217519	K70	1	0.79070002	40.135201	6428100	0	37.5	94.120003	23.187393	218901.35	0	0	0	0	0	1	1	1	3	Real Estate
6	2016	0.610499	0.081791	12703504209	K70	1	0.78390002	39.3283	6391600	0	37.5	95.449997	23.265144	242540.67	0	1	1	1	0	1	1	1	6	Real Estate
6	2017	0.565648	0.081667	13170385530	K70	1	0.78390002	42.164501	7532600	0	42.860001	91.300003	23.301237	381384.05	0	1	1	1	0	1	1	1	6	Real Estate
6	2018	0.528236	0.085538	13139931309	K70	1	0.88190001	41.778	10028200	0	42.860001	86.669998	23.298922	417884.66	1	1	1	1	0	1	0	1	5	Real Estate
6	2019	0.544612	0.078148	13536728185	K70	1	0.89789999	43.541801	11062000	0	42.860001	85.709999	23.328672	364010.84	0	0	0	1	0	1	1	1	4	Real Estate
6	2020	0.492185	0.079766	15745320851	K70	1	0.92339998	41.166901	10315500	0	33.330002	85	23.479809	410746.79	0	0	0	1	0	0	0	1	2	Real Estate
6	2021	0.65322	0.040136	15434760023	K70	1	0.8276	38.951099	12130000	0	37.5	90.480003	23.459888	419490.1649	1	1	0	1	0	1	0	1	4	Real Estate
9	2008	0.589999	0.071074	5839299723	S90	1	1.2146	22.4855	4585600	1	37.5	94.120003	22.487877	40160.59	0	0	0	0	0	1	1	1	3	Integrated
9	2009	0.602092	0.083734	6083789716	S90	0	1.5357	42.314899	5541600	1	37.5	94.120003	22.528894	43597.36	0	0	0	0	0	1	1	1	3	Integrated
9	2010	0.62953	0.066478	7502009659	S90	0	1.8649	42.527199	13077500	1	33.330002	93.75	22.738438	51420.8	0	0	1	0	0	1	1	1	4	Integrated
9	2011	0.650402	0.055038	10024647811	S90	0	1.1672	37.670601	13812000	1	33.330002	93.75	23.028313	61101.67	0	0	1	0	0	1	0	1	3	Integrated
9	2012	0.643669	0.050654	11785629478	S90	0	0.9716	32.2472	8971700	1	37.5	93.75	23.190147	80402.84	0	1	1	0	0	1	1	1	5	Integrated
9	2013	0.628798	0.05271	13171329971	S90	0	0.99269998	29.607599	10230700	1	37.5	95	23.301308	74303.28	0	1	1	0	0	1	1	1	5	Integrated
9	2014	0.628934	0.052594	13611801388	S90	0	0.76740003	26.515301	17791700	1	42.860001	94.120003	23.334204	76932.46	0	0	1	0	0	1	0	1	3	Integrated
9	2015	0.638202	0.079132	14725495571	S90	0	0.69770002	23.761	14112200	1	42.860001	93.75	23.412846	90212.13	0	0	0	0	0	1	0	1	2	Integrated
9	2016	0.623791	0.042011	18113933206	S90	0	0.64740002	20.407101	25595600	1	33.330002	81.82	23.619947	96101.65	1	1	1	1	1	1	0	1	6	Integrated
9	2017	0.633121	0.03072	21622925841	S90	0	0.64899999	20.403099	32029200	1	33.330002	76.470001	23.79702	99556.27	1	1	1	0	0	1	0	1	4	Integrated
9	2018	0.649896	0.049564	27109464910	S90	0	1.0326999	20.914499	18488400	1	33.330002	76.470001	24.023149	99684.78	1	1	1	1	0	1	0	1	5	Integrated
9	2019	0.645559	0.054655	29849801106	S90	1	1.0579	21.990499	19768900	1	37.5	80	24.119444	111570.68	0	1	1	1	0	1	1	1	6	Integrated
12	2008	0.536142	0.055895	8452981947	C30	0	3.4328001	48.731201	4587800	1	33.330002	100	22.857784	40959.54	0	0	0	0	1	1	1	1	4	Manufacturing
12	2009	0.485852	0.1003	10376061066	C30	0	2.8485999	43.906399	6249100	0	33.330002	100	23.062767	51965.23	1	0	1	0	0	1	1	1	4	Manufacturing
12	2010	0.457945	0.15811	10913350017	C30	1	3.4553001	36.210201	8402700	0	33.330002	94.120003	23.113253	61835.95	1	0	0	0	0	1	1	1	3	Manufacturing
12	2011	0.521906	0.116631	12469619167	C30	1	2.2818	18.717199	8221200	1	33.330002	94.440002	23.246561	67902.15	0	1	1	0	1	1	1	1	6	Manufacturing
12	2012	0.493004	0.049351	15281391077	C30	1	2.3564	22.730801	5172200	1	33.330002	89.470001	23.449902	64846.72	0	1	1	1	0	1	1	1	6	Manufacturing
12	2013	0.442868	0.140554	14335809746	C30	1	2.2265	17.989799	6586000	0	33.330002	88.239998	23.386026	93450.97	0	1	1	1	0	1	1	1	6	Manufacturing
12	2014	0.442985	0.073892	15078866777	C30	1	1.9724	14.5509	7445800	0	33.330002	84.209999	23.43656	74468.39	0	1	1	1	0	1	1	1	6	Manufacturing
12	2015	0.511696	0.058774	15116808305	C30	0	1.1155	31.766199	6340600	0	60	77.269997	23.439074	84735.6	0	1	1	1	0	1	1	1	6	Manufacturing
12	2016	0.525907	0.071263	15489600160	C30	0	0.70289999	32.8265	980500	1	42.860001	77.779999	23.463434	106105.84	0	1	1	1	0	0	1	0	4	Manufacturing
12	2017	0.55057	0.067175	17146815630	C30	0	0.70279998	29.777399	11744900	0	33.330002	80.949997	23.565079	106053.69	1	1	1	1	0	1	0	1	5	Manufacturing
12	2018	0.505634	0.046771	19535002368	C30	0	0.70289999	30.776501	18280600	0	37.5	75	23.695475	121359.76	1	1	1	1	0	1	0	1	5	Manufacturing
12	2019	0.457957	0.052333	19114234184	C30	0	0.7022	32.2379	18720200	0	37.5	72.220001	23.673698	130614.8	1	1	1	1	1	1	0	1	6	Manufacturing
12	2020	0.406367	0.074356	18201235959	C30	0	0.7597	33.5149	26351500	0	33.330002	72.220001	23.624756	131519.24	1	1	1	1	0	1	0	1	5	Manufacturing
12	2021	0.404872	0.103744	17882914898	C30	0	0.75770003	40.169102	18327100	0	33.330002	75	23.607111	153330.8141	1	1	1	1	0	1	0	1	5	Manufacturing
19	2018	0.329474	0.054024	5911027724	C15	1	0.1401	72.529999	6056900	0	33.330002	68.419998	22.500086	259587.58	1	1	1	1	0	1	0	1	5	Manufacturing
19	2019	0.31758	0.063231	6468951794	F51	1	0.1409	72.216003	7628700	0	33.330002	75	22.590281	269562.59	0	1	1	0	0	1	0	1	4	Wholesale and Retail
19	2020	0.34396	0.064677	6775067276	F51	1	0.1481	72.907898	11690200	0	33.330002	75	22.636515	267925.39	0	0	0	0	0	1	1	0	2	Wholesale and Retail
19	2021	0.387596	0.074645	7309384148	F51	1	0.148	72.254303	11676800	0	33.330002	68.419998	22.712425	285549.8295	1	1	1	0	0	1	1	1	5	Wholesale and Retail
21	2010	0.328237	0.057006	5428294599	C39	1	0.2349	68.675301	5356300	0	33.330002	94.739998	22.41489	42747.99	1	0	0	1	1	1	1	1	5	Manufacturing
21	2011	0.582013	0.018219	6666538140	C39	1	0.1978	61.6898	26123500	0	33.330002	95	22.620367	54073.09	0	1	1	1	1	1	1	1	7	Manufacturing
21	2012	0.59178	-0.002051	10336754642	C39	1	0.20100001	62.156502	20037800	0	33.330002	90.910004	23.058971	59343.69	0	1	1	1	1	1	1	1	7	Manufacturing
21	2013	0.638573	-0.003198	10181363679	C39	1	0.29879999	63.424801	15680500	0	33.330002	90.910004	23.043825	76331.39	0	1	0	0	1	1	1	1	5	Manufacturing
21	2014	0.649905	0.005126	13726551759	C39	1	0.2483	56.982399	20574100	0	33.330002	85.709999	23.342598	80018.63	0	1	0	1	1	1	1	1	6	Manufacturing
21	2015	0.636919	0.011031	14450420809	C39	1	0.2429	57.711498	20722100	0	33.330002	86.959999	23.39399	79186.2	0	1	0	0	0	1	0	1	3	Manufacturing
21	2016	0.547908	0.035896	14337515272	C39	1	0.2229	55.861198	17245500	0	33.330002	84	23.386145	55008.24	1	1	1	0	1	1	0	1	5	Manufacturing
21	2017	0.642835	0.045523	11717371550	C39	1	0.22059999	54.365101	18862900	0	33.330002	76.190002	23.184338	85628.53	1	1	1	1	0	1	0	1	5	Manufacturing
21	2018	0.576803	0.033085	16599483730	C39	1	0.2274	54.9165	17691700	0	33.330002	75	23.532637	88699.2	1	1	1	1	0	1	0	1	5	Manufacturing
21	2019	0.615132	0.020183	15996830985	C39	1	0.23989999	53.0886	21013400	0	33.330002	76.190002	23.495657	85313.45	1	1	1	1	1	1	1	1	7	Manufacturing
21	2020	0.629761	0.064272	18453360449	C39	1	0.33410001	48.049198	20388400	0	37.5	77.269997	23.638512	81533.21	1	1	1	1	1	1	1	0	6	Manufacturing
21	2021	0.575808	0.036753	21634626827	C39	1	0.30019999	47.376499	24100900	0	33.330002	82.349998	23.797562	91618.92778	0	1	1	1	1	0	1	1	6	Manufacturing
24	2008	0.565149	0.035601	25107163682	K70	1	0.3039	80.165001	9903200	0	36.360001	81.82	23.946419	63213.56	0	0	0	0	1	1	1	0	3	Real Estate
24	2010	0.646497	0.056256	47897160497	K70	1	0.3021	68.702599	13405500	0	44.439999	84	24.592321	511133.02	1	0	0	1	0	1	1	1	4	Real Estate
24	2011	0.695267	0.054267	59818240763	K70	1	0.29249999	78.269897	20084800	0	36.360001	83.330002	24.814577	98163.39	0	1	0	0	0	1	0	1	3	Real Estate
24	2012	0.730403	0.060383	79666494368	K70	1	0.28580001	78.606003	22884800	0	36.360001	83.330002	25.101114	92705.3	0	1	1	1	0	1	0	1	5	Real Estate
24	2013	0.709661	0.064023	1.09197E+11	K70	1	0.28580001	71.373398	31568700	0	36.360001	85.709999	25.416422	99787.27	0	1	1	1	0	1	0	1	5	Real Estate
24	2014	0.711609	0.060288	1.3404E+11	K70	1	0.2863	73.979698	36950300	0	36.360001	86.209999	25.621407	107671.34	0	0	0	0	0	1	1	1	3	Real Estate
26	2007	0.37772	0.085752	775314838.4	C35	1	0.1114	53.846401	5502300	0	33.330002	88.239998	20.468781	44607.76	0	1	1	1	0	1	1	1	6	Manufacturing
26	2008	0.528519	0.083097	1045497640	C35	1	0.0964	52.197601	5877100	0	33.330002	88.239998	20.767759	54571.17	0	1	1	1	0	1	0	1	5	Manufacturing
26	2009	0.517553	0.083189	1441187545	C35	1	0.1477	54.5005	7630200	0	33.330002	90	21.088734	57897.14	0	1	0	1	0	0	1	1	4	Manufacturing
26	2010	0.471559	0.066202	1523936984	F52	1	0.2051	62.440498	11105600	0	33.330002	88.239998	21.144564	62563.38	0	1	0	1	0	1	1	1	5	Wholesale and Retail
26	2011	0.518694	0.088676	2436539054	F52	1	0.25639999	67.313202	11820000	0	33.330002	88.889999	21.613844	68049.54	0	1	0	1	0	1	0	1	4	Wholesale and Retail
26	2012	0.564416	0.076694	3061600095	F52	1	0.1723	58.9538	9728000	0	33.330002	86.959999	21.842203	74740.56	0	1	0	0	0	1	0	1	3	Wholesale and Retail
26	2013	0.56759	0.070741	3326763825	F52	1	0.1453	50.012501	10780000	0	37.5	88.239998	21.925266	78404.96	0	1	0	0	0	1	0	1	3	Wholesale and Retail
26	2014	0.552603	0.075514	3558702591	F52	1	0.086800002	47.556702	10568800	0	33.330002	90.910004	21.992662	82687.47	0	1	0	0	0	1	0	1	3	Wholesale and Retail
26	2015	0.457733	0.054131	3657781647	F52	1	0.063100003	44.4813	11192400	0	33.330002	94.440002	22.020123	89744.71	0	1	0	0	0	1	0	1	3	Wholesale and Retail
26	2016	0.406989	0.053414	4246670045	F52	1	0.1666	47.226898	13208700	0	33.330002	91.300003	22.169401	94470.11	0	1	0	1	0	1	0	1	4	Wholesale and Retail
26	2017	0.310582	0.066736	4004897563	F52	1	0.2008	46.998798	12173200	0	33.330002	91.300003	22.110785	101312.68	1	1	0	1	0	1	0	1	4	Wholesale and Retail
26	2018	0.286011	0.074204	3579789693	F52	1	0.3179	43.355499	12183900	0	33.330002	95.449997	21.998569	112675.69	1	1	0	1	0	1	0	1	4	Wholesale and Retail
26	2019	0.294179	0.082174	3599691650	F52	1	0.1229	37.7034	15881500	0	33.330002	95.239998	22.004114	117617.05	1	1	0	1	0	1	0	1	4	Wholesale and Retail
26	2020	0.303269	0.101254	3760923285	F52	1	0.1198	48.631599	18258000	0	33.330002	91.669998	22.04793	127019.64	1	1	0	1	0	1	0	1	4	Wholesale and Retail
26	2021	0.266957	0.13064	4018712700	F52	1	0.1061	43.360199	14333700	0	33.330002	89.290001	22.114227	144897.7908	1	1	1	1	0	1	0	1	5	Wholesale and Retail
27	2008	0.534477	0.062791	24518246733	D44	1	0.1727	77.870102	8131400	0	33.330002	95.449997	23.922684	3584567.84	0	0	1	1	0	1	0	1	4	Electricity, Heat, Gas and Water Production and Supply
27	2009	0.481501	0.106402	29384857109	D44	1	0.15970001	75.989502	7667300	0	33.330002	95.449997	24.103745	4482961.39	0	0	1	0	0	1	0	0	2	Electricity, Heat, Gas and Water Production and Supply
27	2010	0.435322	0.07868	30249838684	D44	1	0.1583	75.421898	6303900	0	33.330002	95.239998	24.132757	4939416.86	0	0	0	0	0	0	0	0	0	Electricity, Heat, Gas and Water Production and Supply
27	2011	0.462982	0.062589	29069959284	D44	1	0.1635	76.829803	7970200	0	33.330002	93.099998	24.092972	216595.26	0	1	0	0	0	1	0	1	3	Electricity, Heat, Gas and Water Production and Supply
27	2012	0.457686	0.063539	31509083747	D44	1	0.16429999	76.6427	9128900	0	33.330002	91.300003	24.173542	237296.55	0	1	0	1	0	1	0	1	4	Electricity, Heat, Gas and Water Production and Supply
27	2013	0.435835	0.080442	32359212808	D44	1	0.53969997	74.2258	9206300	0	33.330002	91.669998	24.200165	264671.74	0	1	0	1	0	1	0	1	4	Electricity, Heat, Gas and Water Production and Supply
27	2014	0.470503	0.091631	33393505287	D44	1	0.54449999	75.132797	9790200	0	33.330002	88	24.231627	276674.03	0	1	0	1	0	1	0	1	4	Electricity, Heat, Gas and Water Production and Supply
27	2015	0.571741	0.057181	38441387697	D44	1	0.59119999	77.150299	10885300	0	33.330002	92	24.3724	248868.55	0	1	0	1	0	1	0	1	4	Electricity, Heat, Gas and Water Production and Supply
27	2016	0.592068	0.047039	58067427403	D44	1	0.59119999	77.525002	10544200	0	33.330002	88.889999	24.78487	235997.27	0	1	1	1	0	1	1	0	5	Electricity, Heat, Gas and Water Production and Supply
27	2017	0.679887	0.036648	60862186185	D44	1	0.59469998	77.046303	11402900	0	33.330002	88.889999	24.831879	234446.29	1	1	1	1	0	1	1	1	6	Electricity, Heat, Gas and Water Production and Supply
27	2018	0.676944	0.035559	77230930148	D44	1	0.60939997	78.323601	10894600	0	33.330002	88.889999	25.070066	263942.66	1	1	1	1	0	1	1	1	6	Electricity, Heat, Gas and Water Production and Supply
27	2019	0.650566	0.0437	85073895249	D44	1	0.60939997	79.349998	12992500	0	33.330002	88	25.166786	299218.62	1	1	1	1	0	1	0	1	5	Electricity, Heat, Gas and Water Production and Supply
27	2020	0.633063	0.05689	96112048125	D44	1	0.7274	77.127899	13672700	0	33.330002	85.190002	25.28878	420436.55	1	1	1	1	0	1	0	1	5	Electricity, Heat, Gas and Water Production and Supply
27	2021	0.622932	0.036121	1.14062E+11	D44	1	0.68550003	74.920303	13609300	0	33.330002	88.459999	25.460011	259521.0091	1	1	0	0	0	1	1	1	4	Electricity, Heat, Gas and Water Production and Supply
28	2008	0.823731	0.069768	2911091112	C27	1	0.2667	71.112801	5123000	0	37.5	76.190002	21.791794	59585.44	1	0	0	0	0	1	1	1	3	Manufacturing
28	2009	0.832209	0.059624	3944965334	C27	1	0.2343	74.739098	5742600	0	33.330002	73.68	22.095707	91346	1	0	1	0	1	1	0	1	4	Manufacturing
28	2010	0.820599	0.066968	5268340226	F51	1	0.2559	70.640297	6921500	0	33.330002	70	22.384981	92345.28	1	0	0	1	0	1	1	1	4	Wholesale and Retail
28	2011	0.813874	0.071184	6306793006	F51	1	0.33450001	74.917198	8889000	0	33.330002	72	22.564894	103641.53	0	1	1	0	0	1	1	1	5	Wholesale and Retail
28	2012	0.802164	0.082342	7679312772	F51	1	0.25490001	78.627998	10213700	0	37.5	85.709999	22.761795	111568.58	0	1	1	0	0	1	1	1	5	Wholesale and Retail
28	2013	0.790499	0.074472	9295839940	F51	1	0.27759999	70.496002	10520000	0	37.5	90	22.952833	119224.8	0	1	1	0	0	1	1	1	5	Wholesale and Retail
28	2014	0.621854	0.074239	11057896941	F51	1	0.1453	73.543999	11360000	0	33.330002	90.480003	23.126411	125834.94	0	1	1	0	0	1	1	1	5	Wholesale and Retail
28	2015	0.578883	0.079631	12828941541	F51	1	0.1639	78.4291	10136000	0	33.330002	89.470001	23.274969	140940.2	0	1	1	0	0	1	1	1	5	Wholesale and Retail
28	2016	0.581754	0.079864	20313335695	F51	1	0.1194	74.732498	9030000	0	37.5	86.959999	23.734543	82109.89	0	1	1	1	0	1	1	1	6	Wholesale and Retail
28	2017	0.55569	0.070552	21316548248	F51	1	0.111	75.087799	10887500	0	42.860001	90.480003	23.782749	75825.86	1	1	1	1	0	1	1	1	6	Wholesale and Retail
28	2018	0.519335	0.061935	22343643528	F51	1	0.1217	74.6241	11204000	0	33.330002	87.5	23.829807	76957	1	1	1	1	0	1	1	1	6	Wholesale and Retail
28	2019	0.541779	0.058968	28930300520	F51	1	0.1816	74.642197	18345200	0	36.360001	86.360001	24.088156	84487.57	1	1	1	1	0	1	1	1	6	Wholesale and Retail
28	2020	0.573461	0.05751	34028843214	F51	1	0.1507	71.008499	15161500	0	36.360001	86.959999	24.250475	85631.87	1	1	0	1	0	1	1	0	4	Wholesale and Retail
28	2021	0.57876	0.051125	39594533472	F51	1	0.125	66.467201	12337800	0	40	81.82	24.401957	86324.16483	0	1	1	0	0	1	1	1	5	Wholesale and Retail
31	2008	0.637839	0.027907	6009005886	K70	1	0.1266	59.4179	11187100	0	33.330002	88	22.516525	94552.95	0	1	1	0	0	1	1	1	5	Real Estate
31	2009	0.513593	0.038326	9047606756	K70	1	0.043400001	54.587399	11117200	0	33.330002	88.459999	22.925766	118852.45	0	0	0	0	0	1	1	0	2	Real Estate
31	2010	0.696077	0.043597	14300209447	K70	1	0.1015	57.943298	14079900	0	33.330002	91.669998	23.383539	134107.33	1	0	0	0	0	1	1	0	2	Real Estate
31	2011	0.781679	0.043527	20808492800	K70	1	0.13860001	59.6259	13617800	0	33.330002	92	23.758627	146582.54	0	1	1	1	0	1	1	1	6	Real Estate
31	2012	0.782565	0.039514	32602592973	K70	1	0.067900002	56.067001	12763600	0	33.330002	95.650002	24.207657	131075.31	0	1	1	1	0	1	1	1	6	Real Estate
31	2013	0.779069	0.04101	34999026331	K70	1	0.0537	52.855	11223900	0	37.5	100	24.278585	150098.54	0	1	1	1	1	1	1	1	7	Real Estate
31	2014	0.769711	0.038768	40602717174	K70	1	0.056699999	58.190399	9852200	0	33.330002	100	24.427101	143369	0	1	1	1	0	1	0	1	5	Real Estate
31	2015	0.79961	0.033949	46311473256	K70	1	0.106	51.444	10886300	0	33.330002	100	24.558655	150504.94	1	0	1	1	1	1	1	1	6	Real Estate
31	2016	0.815795	0.044686	57022544631	K70	1	0.1053	51.3134	10384100	0	42.860001	91.300003	24.766712	194514.22	1	1	1	1	0	1	1	1	6	Real Estate
31	2017	0.844959	0.044161	61276950060	K70	1	0.1283	52.572701	15240300	0	33.330002	90.480003	24.838669	206416.92	1	0	1	1	0	1	0	1	4	Real Estate
31	2018	0.849079	0.04249	75751475787	K70	1	0.1305	54.095402	13637900	0	33.330002	86.959999	25.050724	200334.58	1	1	1	1	0	1	0	1	5	Real Estate
31	2019	0.767767	0.041837	1.60378E+11	K70	1	0.484	83.074799	24013600	0	37.5	88	25.8008	287190.73	1	1	1	1	0	1	1	1	6	Real Estate
31	2020	0.771622	0.020343	1.84188E+11	K70	1	0.60780001	80.846802	12953000	0	36.360001	80	25.939222	180455.39	1	1	1	1	0	1	1	1	6	Real Estate
31	2021	0.755127	0.020247	1.99871E+11	K70	1	0.5887	79.869102	23253600	0	36.360001	81.480003	26.020941	200042.753	0	1	1	1	0	1	0	1	5	Real Estate
32	2020	0.300958	0.085596	2342259464	F51	1	0.30489999	62.580101	5248000	0	33.330002	86.959999	21.574383	214878.22	1	1	1	1	0	1	1	1	6	Wholesale and Retail
32	2021	0.785055	0.042184	36048197085	E49	1	1.8669	65.198303	20332700	0	33.330002	87.879997	24.308123	398297.713	0	1	1	1	0	1	1	1	6	Construction
34	2021	0.830145	0.01993	30689603233	F51	0	0.91680002	17.6579	33712300	1	66.669998	78.129997	24.14719	282789.9939	0	0	1	0	0	1	1	1	4	Wholesale and Retail
35	2014	0.504266	0.071325	2034520406	N77	0	1.4894	61.621498	1060000	0	42.860001	84.620003	21.433525	53911.54	0	1	1	1	0	1	0	0	4	Water, Environment and Public Facilities Management
35	2015	0.579366	0.080892	3272286231	N77	0	1.4171	57.265099	2810000	0	42.860001	88.889999	21.908754	68591.69	0	1	1	1	0	1	1	0	5	Water, Environment and Public Facilities Management
35	2016	0.65617	0.061202	4399024386	N77	0	0.63889998	52.355499	3060000	0	42.860001	89.470001	22.204649	75633.03	1	0	1	1	1	1	1	1	6	Water, Environment and Public Facilities Management
35	2017	0.625057	0.054868	5998494257	N77	0	0.63910002	51.5998	3510000	0	42.860001	85	22.514774	34534.68	1	0	1	1	1	1	1	1	6	Water, Environment and Public Facilities Management
35	2018	0.626002	0.047458	8130264343	N77	0	0.63410002	48.956902	3510000	0	42.860001	83.330002	22.818859	43566.1	1	0	1	1	1	1	1	1	6	Water, Environment and Public Facilities Management
35	2019	0.752553	0.034107	8808911186	N77	0	1.2265	56.176399	3510000	0	42.860001	83.330002	22.899029	329286.93	1	1	1	1	1	1	1	1	7	Water, Environment and Public Facilities Management
35	2020	0.751984	0.041854	47296911052	N77	0	1.2265	48.241299	4760000	0	42.860001	87.5	24.57971	171815.73	1	1	1	1	1	1	1	1	7	Water, Environment and Public Facilities Management
35	2021	0.544809	0.072741	50377882369	N77	0	1.2198	48.0797	5010000	0	42.860001	86.959999	24.642818	194935.1356	1	0	0	0	1	1	1	1	4	Water, Environment and Public Facilities Management
39	2008	0.567842	0.061426	41048674000	C33	1	1.2422	53.227501	16648400	0	37.5	100	24.438025	60712.05	0	1	0	0	0	1	1	1	4	Manufacturing
39	2009	0.576357	0.042733	34557863000	C33	1	1.0778	58.009998	2264300	0	37.5	94.440002	24.265902	44995.09	0	1	1	0	0	1	0	1	4	Manufacturing
39	2010	0.645179	0.080257	37358383000	C33	1	1.0391999	62.6791	20223400	0	42.860001	90.480003	24.343822	64362.41	0	1	0	1	0	1	1	1	5	Manufacturing
39	2011	0.664184	0.090215	54130649000	C33	1	1.0247	56.9669	28380500	0	37.5	90.480003	24.714666	79052.13	0	1	0	1	0	1	1	1	5	Manufacturing
39	2012	0.648892	0.054482	64361714000	C33	1	0.33520001	75.225304	35610000	0	37.5	90.480003	24.887785	82026.58	0	1	0	0	0	1	1	1	4	Manufacturing
39	2013	0.662616	0.055115	62992380000	C33	1	0.35010001	75.766098	37002000	0	42.860001	92.589996	24.86628	93251.57	0	1	0	0	0	1	1	1	4	Manufacturing
39	2014	0.689185	0.046591	72605972000	C33	1	0.33149999	74.916397	38071000	0	37.5	90	25.008312	105162.58	0	1	1	1	1	1	1	1	7	Manufacturing
39	2015	0.667536	0.035913	87776181000	C33	1	0.55839998	79.251801	36078000	0	42.860001	90.910004	25.198055	107929.97	0	1	1	1	1	1	0	1	6	Manufacturing
39	2016	0.685954	0.019429	1.07057E+11	C33	1	0.38240001	79.701103	27681000	0	37.5	92.309998	25.396627	115652.25	1	0	1	1	1	1	0	1	5	Manufacturing
39	2017	0.668943	0.044834	1.24615E+11	C33	1	0.32249999	80.166496	22368000	0	37.5	95.650002	25.548492	134327.15	1	0	1	1	1	1	1	1	6	Manufacturing
39	2018	0.670181	0.04936	1.30604E+11	C33	1	0.3179	78.827202	25299000	0	37.5	95.650002	25.595438	172441.01	1	1	1	1	1	1	1	1	7	Manufacturing
39	2019	0.680212	0.040033	1.58884E+11	C33	1	0.31690001	79.875999	26790000	0	37.5	95.239998	25.791439	161670.11	1	1	1	1	1	1	1	1	7	Manufacturing
39	2020	0.631672	0.064201	1.72108E+11	C33	1	0.3057	80.600197	29107000	0	33.330002	94.120003	25.871386	174340.8	1	1	1	1	0	1	1	1	6	Manufacturing
39	2021	0.630773	0.095918	1.46212E+11	C33	1	0.2455	78.406898	50866000	0	33.330002	90	25.708321	256043.7158	0	1	1	1	1	1	1	1	7	Manufacturing
46	2008	0.563166	0.014895	18646336813	K70	0	0.1389	85.727402	7438000	0	33.330002	95.239998	23.648916	71978.06	0	1	0	1	0	1	0	1	4	Real Estate
46	2009	0.602118	0.025816	19821858907	K70	0	0.3761	86.314598	12132000	0	35.709999	95.650002	23.710051	70792.76	0	1	0	0	0	1	1	1	4	Real Estate
46	2010	0.626553	0.012769	22740909303	K70	0	0.13330001	84.561996	11070400	0	35.709999	95.650002	23.847431	84785.11	0	1	0	0	0	1	1	1	4	Real Estate
46	2011	0.638528	0.01632	22345892751	K70	0	0.1136	84.650597	9158800	0	35.709999	88.459999	23.829908	89461	0	1	1	0	0	1	0	1	4	Real Estate
46	2012	0.710283	0.040625	23437130836	K70	0	0.1127	86.0467	11486355	0	35.709999	92.309998	23.877588	138536.84	0	1	0	0	0	1	0	1	3	Real Estate
46	2013	0.763096	0.041029	30934760741	K70	0	0.1215	84.341904	23063678	0	33.330002	88.239998	24.155146	132703.53	0	1	1	0	1	1	0	1	5	Real Estate
46	2014	0.823456	0.037289	53842417295	K70	0	0.098099999	83.507896	23305200	0	33.330002	88.57	24.709328	189563.27	0	1	1	1	1	1	0	1	6	Real Estate
46	2015	0.87189	0.040684	71321080396	K70	0	0.13070001	85.406601	56088500	0	35.290001	90	24.990458	154545.94	0	1	0	0	1	1	0	1	4	Real Estate
46	2016	0.851677	0.038307	1.2237E+11	K70	0	0.1373	85.392502	132678800	0	33.330002	90.699997	25.530315	314097.69	0	1	0	1	0	1	0	1	4	Real Estate
46	2017	0.85357	0.033749	1.67836E+11	K70	0	0.15549999	81.161201	115770400	0	33.330002	90.379997	25.846252	313383.76	0	1	0	0	0	1	1	1	4	Real Estate
46	2018	0.865957	0.017287	1.87775E+11	K70	0	0.145	81.721001	85295904	0	33.330002	87.800003	25.958511	299883.03	1	1	0	0	0	1	1	1	4	Real Estate
46	2019	0.813872	0.029613	2.12097E+11	K70	0	0.1371	79.492302	54590000	0	46.150002	86.839996	26.080309	372644.55	0	1	0	0	1	1	0	1	4	Real Estate
50	2012	0.608351	0.041202	8318563205	C39	1	0.28870001	62.615601	9160580	0	42.860001	90	22.841755	71603.17	0	1	1	1	0	1	1	1	6	Manufacturing
50	2013	0.588088	0.057185	7803188441	C39	1	0.21789999	56.606899	13730000	0	33.330002	92.309998	22.777798	72666.43	0	1	1	1	0	1	1	1	6	Manufacturing
50	2014	0.454445	0.061273	11799303477	C39	1	1.1654	67.966301	15080000	0	33.330002	90.480003	23.191307	102543.82	0	1	1	0	0	1	1	1	5	Manufacturing
50	2015	0.387465	0.028018	15692498583	C39	1	1.1654	68.971802	15186300	0	37.5	90.910004	23.476448	119289.53	0	1	1	0	0	1	1	1	5	Manufacturing
50	2016	0.365342	0.025629	21628692220	C39	1	1.1989	64.681099	16872700	0	33.330002	89.290001	23.797287	115251.97	1	1	0	1	0	1	1	1	5	Manufacturing
50	2017	0.511848	0.037759	21679336300	C39	1	1.1269	55.174801	15209900	0	33.330002	80.769997	23.799625	110421.35	1	0	1	1	0	1	1	1	5	Manufacturing
50	2018	0.566855	0.029196	54751110532	C39	1	1.9606	68.820999	17131300	0	33.330002	82.760002	24.726063	87233.81	1	1	1	1	1	1	1	1	7	Manufacturing
50	2019	0.591951	0.026649	60036990054	C39	1	1.9737	68.295898	18744000	0	33.330002	81.82	24.818226	99085.09	1	1	1	1	1	1	1	1	7	Manufacturing
50	2020	0.543647	0.033814	65451008434	C39	1	2.1552	66.055603	17368200	0	33.330002	80	24.904568	93989.24	1	1	1	1	0	1	1	1	6	Manufacturing
50	2021	0.566435	0.02769	73557804389	C39	1	2.1552	63.521198	17696100	0	36.360001	75	25.021338	108957.1664	1	0	1	0	0	1	1	1	4	Manufacturing
55	2018	0.512594	0.28635	7625422689	C33	0	1.5466	26.108101	6512500	1	42.860001	91.669998	22.754753	126489.69	1	1	1	1	0	1	0	1	5	Manufacturing
55	2019	0.53991	0.043944	10658854134	C33	0	1.5108	24.819	8416100	1	42.860001	90.910004	23.089657	148694.55	1	1	1	1	0	1	1	1	6	Manufacturing
55	2020	0.540957	0.046677	11369964580	C33	0	1.3329999	24.4485	8467500	1	42.860001	93.330002	23.154242	141189.14	1	1	1	1	0	1	0	1	5	Manufacturing
55	2021	0.543997	0.030248	11891623391	C33	0	1.3654	25.0604	9224000	1	42.860001	91.669998	23.1991	154484.2152	0	1	0	1	0	1	0	1	4	Manufacturing
59	2010	0.750634	0.046072	22053843612	C25	1	0.084299996	60.1021	1650800	0	33.330002	93.330002	23.816753	55749.86	0	0	0	1	0	1	1	1	4	Manufacturing
59	2011	0.735552	0.063568	26536417786	C25	1	0.077799998	60.6646	8102700	0	33.330002	94.440002	24.001783	62982.65	0	1	1	1	0	1	1	0	5	Manufacturing
59	2012	0.774421	0.036728	28536360951	C25	1	0.068599999	61.603199	10049000	0	33.330002	94.440002	24.074446	81786.73	0	1	0	1	0	1	1	0	4	Manufacturing
59	2021	0.53655	0.044542	27899652412	C25	1	0.86009997	59.1035	11573200	0	33.330002	96.550003	24.05188	161003.2553	0	1	1	1	1	0	0	1	5	Manufacturing
60	2008	0.498024	0.097914	8015222765	C32	1	0.29339999	52.155499	8660000	0	36.360001	95.449997	22.804609	94240.39	0	0	0	1	0	1	0	1	3	Manufacturing
60	2009	0.594227	0.054786	7934848028	C32	1	0.31330001	65.927399	17987600	0	36.360001	95.449997	22.794531	120626.65	1	0	1	0	0	1	1	0	3	Manufacturing
60	2010	0.6138	0.0551	11647009390	C32	1	0.3303	57.169399	19080200	0	36.360001	95.449997	23.178316	118994.12	0	0	0	0	0	1	0	0	1	Manufacturing
60	2011	0.525585	0.114165	14570879434	C32	1	0.2915	45.735199	14971500	0	36.360001	95.239998	23.40229	118287.93	0	0	0	0	1	1	0	1	3	Manufacturing
60	2012	0.495988	0.067973	14042400232	C32	1	0.30289999	48.715599	16791658	0	36.360001	95.449997	23.365347	123465.45	0	0	0	0	1	1	0	1	3	Manufacturing
60	2013	0.561427	0.047355	14073180901	C32	1	0.3788	48.5056	14643900	0	36.360001	96	23.367537	126694.35	0	0	0	0	1	1	0	1	3	Manufacturing
60	2014	0.540798	0.063138	14420694039	C32	1	0.36050001	49.296902	12795200	0	36.360001	96.300003	23.39193	134848.66	0	0	0	0	1	1	0	1	3	Manufacturing
60	2015	0.503239	0.03719	14215785395	C32	1	0.38780001	52.276699	12857500	0	40	95.650002	23.377619	130321.78	0	1	0	0	1	1	0	1	4	Manufacturing
60	2016	0.515829	0.038404	15882835627	C32	1	0.39379999	49.421398	18616400	0	40	96	23.488504	131970.85	0	0	0	1	0	1	0	1	3	Manufacturing
60	2017	0.448532	0.089237	16969105941	C32	1	0.3642	46.469601	35275000	1	44.439999	95.239998	23.554661	161334.57	0	0	1	1	0	1	0	1	4	Manufacturing
60	2018	0.450591	0.078244	18868841946	C32	1	0.35260001	41.3438	23429000	1	33.330002	92	23.660778	171036.85	1	0	1	1	0	1	0	1	4	Manufacturing
60	2019	0.440773	0.059253	19506332203	C32	1	0.36500001	43.036499	24741000	0	33.330002	86.360001	23.694004	177620.86	1	1	1	1	0	1	0	1	5	Manufacturing
60	2020	0.47259	0.057417	20320601647	C32	1	0.36210001	43.032101	21645000	0	33.330002	92	23.734901	175450.5	1	1	1	1	0	1	0	0	4	Manufacturing
60	2021	0.501386	0.0597	24348332711	C32	1	0.14659999	41.0191	15534100	0	33.330002	94.120003	23.91573	205297.7113	1	0	1	0	0	1	1	1	4	Manufacturing
61	2008	0.446161	0.032565	5303216399	F51	1	0.71139997	73.228798	6105044	0	38.459999	80.949997	22.391579	46736.46	1	0	0	1	0	1	0	0	2	Wholesale and Retail
61	2009	0.50535	0.035339	6154610507	F51	1	0.65329999	56.291199	3550818	0	38.459999	86.360001	22.540468	44299.7	0	0	0	0	0	1	0	1	2	Wholesale and Retail
61	2010	0.585435	0.042417	7011003579	F51	1	0.67610002	65.159401	5948609	0	38.459999	86.959999	22.670746	45250.46	0	0	0	1	0	1	0	0	2	Wholesale and Retail
61	2011	0.564772	0.045805	9112759008	F51	1	0.68589997	58.673901	6524185	0	38.459999	86.959999	22.932941	42985.37	0	1	0	0	0	1	0	0	2	Wholesale and Retail
61	2012	0.593047	0.029776	9487203865	L72	1	0.46599999	49.7887	5060733	0	38.459999	86.360001	22.973209	63564.33	0	1	0	0	0	1	0	0	2	Rental and Business Services
61	2013	0.499835	0.035256	10616638777	L72	1	0.89590001	63.900002	6938969	0	38.459999	89.660004	23.085688	97053.84	0	1	0	0	0	1	0	0	2	Rental and Business Services
61	2014	0.554065	0.026336	12223389832	L72	1	1.3813	70.530502	6904484	0	38.459999	88	23.226618	91728.2	0	1	0	0	0	1	0	0	2	Rental and Business Services
61	2015	0.622803	0.020757	13805158178	L72	1	1.3150001	69.261703	7900161	0	38.459999	87.5	23.348309	100861.87	0	1	0	0	0	1	0	0	2	Rental and Business Services
61	2016	0.637762	0.029113	16131480258	L72	1	1.2236	70.561302	8092200	0	38.459999	78.790001	23.504038	107184.83	0	0	1	1	0	1	1	1	5	Rental and Business Services
61	2017	0.659883	0.023997	17249187729	L72	1	1.2236	69.143501	10925800	0	38.459999	73.529999	23.571032	110250.51	1	0	1	1	0	1	1	1	5	Rental and Business Services
61	2018	0.653134	0.026923	18843433039	L72	1	0.91649997	69.234299	11141400	0	38.459999	70.370003	23.65943	118853.65	1	0	1	1	0	1	1	1	5	Rental and Business Services
61	2019	0.649514	0.043178	18999687796	L72	1	0.91649997	69.324402	8607300	0	41.669998	66.669998	23.667688	132350.88	0	0	1	1	0	1	0	0	3	Rental and Business Services
61	2020	0.634451	0.043146	19600592081	L72	1	0.91649997	69.824402	7836400	0	41.669998	70.830002	23.698826	141481.79	1	1	1	1	0	1	1	1	6	Rental and Business Services
61	2021	0.638294	0.045512	19405184042	L72	1	0.91649997	68.4757	7828000	0	41.669998	73.910004	23.688807	160962.2957	0	1	1	0	0	1	1	1	5	Rental and Business Services
63	2008	0.701499	0.0702	39229556000	C39	0	0.57880002	82.251198	22568000	0	35.709999	88.239998	24.392696	104260.67	1	0	0	1	0	1	0	1	3	Manufacturing
63	2009	0.737368	0.060131	50865921000	C39	0	0.60699999	79.547897	34681000	0	35.709999	89.470001	24.652458	125882.66	1	1	1	1	0	0	0	1	4	Manufacturing
63	2010	0.703371	0.066055	68342322000	C39	0	0.67330003	75.461197	31623000	0	35.709999	88.099998	24.947796	121762.53	1	0	0	1	1	1	1	1	5	Manufacturing
63	2011	0.750505	0.047372	84152357000	C39	0	0.75749999	71.566299	29061000	0	35.709999	85.709999	25.155895	141781.97	0	1	0	0	1	1	1	1	5	Manufacturing
63	2012	0.789302	0.003238	1.05368E+11	C39	0	0.78149998	69.460503	13581000	0	35.709999	86.839996	25.380726	165307.24	0	1	1	0	1	1	1	1	6	Manufacturing
63	2013	0.763931	0.042847	1.07446E+11	C39	0	0.71439999	63.866699	22946000	0	35.709999	87.5	25.400257	169658.16	0	1	1	0	1	1	1	1	6	Manufacturing
63	2014	0.752458	0.053093	1.00079E+11	C39	0	0.66729999	57.164799	58910000	0	35.709999	88.889999	25.329231	168198.75	1	1	1	0	1	1	1	1	6	Manufacturing
63	2015	0.641433	0.047433	1.06214E+11	C39	0	0.75349998	59.728199	80203000	0	38.459999	90.910004	25.388723	193296.68	1	1	1	0	1	1	1	1	6	Manufacturing
63	2016	0.711347	-0.003954	1.24832E+11	C39	0	0.75220001	61.6712	40591000	1	35.709999	89.739998	25.550232	235384.51	1	1	1	0	1	1	1	1	6	Manufacturing
63	2017	0.684777	0.05392	1.41641E+11	C39	0	0.70270002	60.516399	46575000	0	35.709999	90	25.676561	292939.1	1	1	1	1	1	1	1	1	7	Manufacturing
63	2018	0.745184	-0.054654	1.43962E+11	C39	0	0.68589997	61.143398	11604000	0	33.330002	83.330002	25.692816	288135.14	1	1	1	1	1	1	1	1	7	Manufacturing
63	2019	0.731206	0.05756	1.29351E+11	C39	0	0.79839998	59.8008	46502000	0	33.330002	70	25.585794	264627.51	1	1	1	1	1	1	0	1	6	Manufacturing
63	2020	0.693813	0.036411	1.41202E+11	C39	0	0.88059998	55.391602	64467000	0	33.330002	73.68	25.673458	283595.26	1	1	1	1	1	1	1	1	7	Manufacturing
63	2021	0.684246	0.056066	1.50635E+11	C39	0	0.9831	55.342701	70843000	0	33.330002	72.220001	25.738125	320998.6534	1	1	1	0	0	1	1	1	5	Manufacturing
65	2012	0.756321	0.031895	2330135574	E48	1	0.1919	63.0611	6411600	0	33.330002	94.739998	21.569193	210635.6	0	1	0	0	0	1	1	1	4	Construction
65	2013	0.757927	0.054249	3189577968	E48	1	0.2132	66.058098	6621700	0	33.330002	94.739998	21.883154	263506.9	0	1	0	0	0	1	1	0	3	Construction
65	2014	0.75983	0.047833	3982520674	E48	1	0.17829999	66.619698	6715000	0	33.330002	91.669998	22.105181	255422.11	0	1	0	0	0	1	1	1	4	Construction
65	2015	0.672985	0.029699	4917983849	E48	1	0.1938	67.384804	5670300	0	37.5	86.360001	22.316164	269037.76	0	1	0	0	0	1	0	1	3	Construction
65	2016	0.698646	0.039177	8850829785	E48	1	0.57679999	80.108803	7417600	0	33.330002	79.169998	22.903776	172829.01	1	1	1	1	1	1	0	1	6	Construction
65	2017	0.640241	0.068299	12148177175	E48	1	0.54509997	73.1688	8555800	0	33.330002	76	23.220446	182342.25	1	1	1	1	1	1	0	1	6	Construction
65	2018	0.597413	0.056519	11464595733	E48	1	0.56660002	68.7556	8824800	0	33.330002	81.82	23.162529	205867.7	1	1	1	1	1	1	0	1	6	Construction
65	2019	0.630137	0.059388	11447974208	E48	1	0.54439998	68.621399	9140600	0	37.5	82.610001	23.161079	261819.53	1	1	1	1	1	1	0	1	6	Construction
65	2020	0.655597	0.047346	14746104215	E48	1	0.52719998	66.880798	10074100	0	33.330002	84.620003	23.414246	270932.36	1	1	1	1	1	1	0	1	6	Construction
65	2021	0.6463	0.050009	18081386016	E48	1	0.52740002	66.495598	9338200	0	33.330002	83.330002	23.618149	271652.5619	1	1	1	1	1	1	1	1	7	Construction
66	2010	0.674447	0.033988	27445435405	C39	1	0.076800004	58.438801	5042000	0	33.330002	94.120003	24.035465	521881.47	1	1	0	1	1	1	1	1	6	Manufacturing
66	2011	0.68834	0.022385	33380475423	C39	1	0.0744	58.430099	6720400	0	33.330002	94.120003	24.231237	90922.14	0	0	0	0	0	1	1	0	2	Manufacturing
66	2012	0.738523	0.019437	32800295565	C39	1	0.0137	55.1894	6537100	0	33.330002	95	24.213703	97377.11	0	1	0	0	0	1	0	0	2	Manufacturing
66	2013	0.77851	0.011569	39183620436	C39	1	0.067699999	58.0979	6246400	0	33.330002	94.120003	24.391525	113197.63	0	1	0	0	1	1	0	1	4	Manufacturing
66	2014	0.791154	0.035515	39225526461	C39	1	0.051199999	57.299	7682000	0	33.330002	95	24.392593	109363.49	0	1	0	0	1	1	1	1	5	Manufacturing
66	2015	0.779422	0.044235	40551722167	C39	1	0.0265	56.321499	6230600	0	33.330002	100	24.425844	102984.03	0	1	0	0	1	1	1	1	5	Manufacturing
66	2016	0.767378	0.024195	39456067228	C39	1	0.0425	57.4035	5124600	0	33.330002	92	24.398453	108359.37	1	1	1	1	1	1	0	0	5	Manufacturing
66	2017	0.502777	0.054495	51893778196	C39	1	0.059900001	44.833599	5223200	0	33.330002	91.300003	24.672464	108170.49	1	1	1	1	1	1	1	1	7	Manufacturing
66	2018	0.584406	0.085193	15201583869	C39	1	0.071400002	47.157501	11687000	0	33.330002	90.910004	23.444666	119845.46	1	1	1	1	1	1	1	1	7	Manufacturing
66	2019	0.600809	0.067273	16878738324	C39	1	0.1409	53.715302	14260200	0	33.330002	92	23.54932	133075.84	1	1	1	1	1	1	1	1	7	Manufacturing
66	2020	0.660481	0.049371	21670712650	C39	1	0.0911	51.680401	15074800	0	33.330002	89.660004	23.799227	146159.7	0	1	1	1	1	1	1	1	7	Manufacturing
66	2021	0.670954	0.0331	27530266999	C39	1	0.095299996	46.788898	13320200	0	33.330002	85.190002	24.038551	163263.0253	1	1	1	0	0	1	1	1	5	Manufacturing
69	2007	0.542387	0.072761	7020687407	L72	1	0.1172	82.5103	3071700	0	33.330002	91.669998	22.672127	38597.63	1	1	0	1	0	1	0	0	3	Rental and Business Services
69	2008	0.504461	0.102315	12468472650	L72	1	0.1175	80.311798	3743500	0	33.330002	92	23.246469	88643.71	0	1	0	0	1	1	0	0	3	Rental and Business Services
69	2009	0.627589	0.081715	29346464634	L72	1	0.063199997	78.658302	3438000	0	35.709999	91.18	24.102438	48589.88	1	1	1	1	0	1	1	1	6	Rental and Business Services
69	2010	0.696934	0.094786	30744801789	L72	1	0.069200002	71.408501	2988622	0	50	89.470001	24.148987	48615.34	0	1	0	1	0	1	0	1	4	Rental and Business Services
69	2011	0.711698	0.073759	48538233403	L72	1	0.054099999	73.550301	6793646	0	54.549999	90	24.605618	70947.67	0	1	1	0	0	1	0	1	4	Rental and Business Services
69	2012	0.699528	0.078359	62761819483	N78	1	0.077	80.161499	6317980	0	50	90.480003	24.862614	71577.66	0	1	1	0	0	1	0	1	4	Water, Environment and Public Facilities Management
69	2013	0.685297	0.084316	72998225435	N78	1	0.082599998	72.917	9822892	0	55.560001	90.480003	25.0137	82897.79	0	1	0	0	0	1	0	1	3	Water, Environment and Public Facilities Management
69	2014	0.660105	0.089381	87878764490	N78	1	0.074000001	74.316803	8184369	0	62.5	90	25.199224	78609.32	0	1	0	0	0	1	0	1	3	Water, Environment and Public Facilities Management
69	2015	0.634098	0.070504	94875367925	N78	1	0.1211	70.857399	7355651	0	62.5	94.440002	25.275829	88928.67	1	1	0	0	0	1	0	1	3	Water, Environment and Public Facilities Management
69	2016	0.671215	0.070969	1.15266E+11	N78	1	0.26370001	75.286598	4425352	0	57.139999	91.669998	25.47051	95087.44	1	1	1	1	0	1	1	1	6	Water, Environment and Public Facilities Management
69	2017	0.698911	0.066303	1.46345E+11	N78	1	0.25960001	75.614899	7432236.5	0	57.139999	90.480003	25.709232	101758.61	1	1	1	1	1	1	1	1	7	Water, Environment and Public Facilities Management
69	2018	0.737692	0.059342	2.18029E+11	K70	1	0.3624	75.1912	13915635	0	50	89.470001	26.107893	117920.79	1	1	1	1	0	1	1	1	6	Real Estate
69	2019	0.749767	0.055353	2.95526E+11	K70	1	0.35249999	71.152603	21760000	0	50	82.610001	26.412024	145575.6	1	1	1	1	0	1	0	1	5	Real Estate
69	2020	0.75826	0.052192	3.7962E+11	K70	1	0.30039999	66.249901	29832000	0	57.139999	82.610001	26.662437	180033.68	1	1	1	1	0	1	0	1	5	Real Estate
69	2021	0.748394	0.026843	4.60441E+11	K70	1	0.3091	69.286301	32398700	0	57.139999	84.209999	26.85545	203288.4671	1	1	1	0	0	1	0	1	4	Real Estate
88	2008	0.080665	0.140203	4114589833	G58	1	0.065800004	74.1651	3497800	0	33.330002	100	22.137806	107953.59	0	0	0	1	1	1	0	0	3	Transportation, Storage and Postal Services
88	2009	0.079491	0.109294	4571805599	G58	1	0.038699999	70.7491	3779600	0	33.330002	100	22.243174	94116.48	0	0	1	1	0	1	0	1	4	Transportation, Storage and Postal Services
88	2010	0.078657	0.098462	4863142834	G58	1	0.0099	68.064903	2753700	0	33.330002	100	22.304951	119345.81	1	0	0	1	0	1	0	1	3	Transportation, Storage and Postal Services
88	2011	0.077074	0.093719	4975276392	G58	1	0.041999999	70.7425	3271200	0	33.330002	100	22.327747	124747.54	0	1	0	1	0	1	0	0	3	Transportation, Storage and Postal Services
88	2012	0.074929	0.08861	5414183519	G54	1	0.0557	74.240196	2565188	0	33.330002	100	22.412289	129830.63	0	1	0	1	0	1	0	1	4	Transportation, Storage and Postal Services
88	2013	0.085955	0.081258	5292636083	G54	1	0.0117	68.3843	2026400	0	33.330002	95	22.389582	127044.76	0	1	0	1	0	0	0	1	3	Transportation, Storage and Postal Services
88	2014	0.188218	0.075325	5587084672	G54	1	0.033100002	69.302399	2937200	0	33.330002	90	22.443724	124406.39	0	1	0	1	0	1	0	0	3	Transportation, Storage and Postal Services
88	2015	0.229364	0.076139	6825954146	G54	1	0.090400003	78.661598	3272000	0	33.330002	88.239998	22.643997	134875.9	0	1	0	1	0	1	0	0	3	Transportation, Storage and Postal Services
88	2016	0.215342	0.048215	7878828155	G54	1	0.090400003	78.370598	3266400	0	33.330002	90.480003	22.787445	131930.45	0	0	1	1	0	1	0	1	4	Transportation, Storage and Postal Services
88	2017	0.238875	0.048335	8257125682	G54	1	0.090099998	78.235001	4902600	0	33.330002	92.309998	22.834343	143746.66	0	1	1	1	0	1	0	1	5	Transportation, Storage and Postal Services
88	2018	0.248857	0.052598	9296003914	G54	1	0.090099998	78.219002	6447600	0	33.330002	90.480003	22.95285	158498.96	0	1	1	1	0	1	0	1	5	Transportation, Storage and Postal Services
88	2019	0.257485	0.043233	10309702915	G54	1	0.090099998	78.235603	7248400	0	33.330002	90.910004	23.056351	174851.91	0	1	1	1	0	1	0	0	4	Transportation, Storage and Postal Services
88	2020	0.2492	0.03481	11017213586	G54	1	0.090000004	78.274399	4940000	0	25	81.82	23.122725	174066.35	0	1	1	1	0	1	0	1	5	Transportation, Storage and Postal Services
88	2021	0.26846	0.040299	13110238453	G54	1	0.056499999	75.897301	6845400	0	33.330002	85	23.296659	203804.204	1	0	1	1	0	1	1	1	5	Transportation, Storage and Postal Services
89	2008	0.139359	0.065845	4947567804	G58	1	0.078599997	73.619698	3542599	0	33.330002	90	22.322163	90868.09	0	0	0	1	0	1	0	0	2	Transportation, Storage and Postal Services
89	2009	0.103256	0.12057	5430860250	G58	1	0.053800002	66.918999	4004477	0	33.330002	90	22.415363	100048.6	1	0	1	1	0	1	0	0	3	Transportation, Storage and Postal Services
89	2010	0.104214	0.133138	5790766697	G58	1	0.043699998	64.303299	4126490	0	33.330002	91.300003	22.47953	111643.37	1	0	1	1	1	1	0	1	5	Transportation, Storage and Postal Services
89	2011	0.251293	0.092609	6536070907	G58	1	0.0513	64.516197	5590204	0	33.330002	90	22.600601	120321.56	0	1	1	0	1	1	0	1	5	Transportation, Storage and Postal Services
90	2015	0.625577	0.038691	11027294624	E48	1	1.1662	65.778397	8410953	0	42.860001	100	23.12364	104531.27	0	1	1	0	0	1	1	1	5	Construction
90	2016	0.671569	0.042147	16553824056	E48	1	1.1662	62.034	9993300	0	42.860001	100	23.529882	83957.34	1	1	1	0	1	1	0	1	5	Construction
90	2017	0.74455	0.039939	19290633521	E48	1	1.1662	62.2924	11073400	0	42.860001	95.650002	23.682886	104790.87	1	1	1	1	1	1	0	1	6	Construction
90	2018	0.724716	0.041142	25792684809	E48	1	1.1585	59.182899	9179900	0	42.860001	90	23.973356	104738.59	1	1	1	1	1	1	0	1	6	Construction
90	2019	0.760364	0.048342	31741153853	E48	1	1.0912	55.024399	12832600	0	42.860001	88.239998	24.18088	147771.8	1	1	1	1	0	1	0	1	5	Construction
90	2020	0.774743	0.048609	40313371788	E48	1	0.94499999	50.047501	15687800	0	50	86.360001	24.419949	145262.21	1	1	1	1	0	1	0	1	5	Construction
90	2021	0.785596	0.050767	48998633233	E48	1	0.97610003	51.015499	9509800	0	37.5	85	24.615059	174081.908	0	1	1	0	0	1	0	1	4	Construction
100	2008	0.732179	0.039813	20659777000	C39	1	1.1213	26.2183	25494000	0	40	96.669998	23.751455	56297.48	0	1	1	0	0	1	0	1	4	Manufacturing
100	2011	0.739467	0.026746	53478057000	C39	1	1.0448999	19.5054	19901400	0	37.5	100	24.702538	71592.08	1	1	1	1	0	1	0	1	5	Manufacturing
156	2013	0.643314	0.05794	3472114278	R86	0	0.54250002	90.577698	7392200	1	33.330002	70.830002	21.968029	106247.01	0	1	1	0	0	1	0	1	4	Culture, Sports and Entertainment
156	2014	0.602917	0.07247	5084532540	R86	1	0.54250002	92.986603	8846000	1	33.330002	72	22.349468	115712.93	0	1	0	0	0	1	0	1	3	Culture, Sports and Entertainment
156	2015	0.269583	0.040905	5558177257	R86	1	0.8858	85.8703	12380000	0	38.459999	64.860001	22.438536	137608.76	0	1	1	0	0	1	0	1	4	Culture, Sports and Entertainment
156	2016	0.279278	0.035519	12674997873	R86	1	0.81080002	82.175598	11252000	0	41.669998	64.519997	23.262897	147007.37	0	1	1	0	0	1	1	1	5	Culture, Sports and Entertainment
156	2017	0.280398	0.037428	14032840972	R86	1	0.69440001	79.122101	7514500	0	40	66.669998	23.364666	156630.1	0	1	1	0	0	1	1	1	5	Culture, Sports and Entertainment
156	2018	0.277813	0.036983	14420294193	R86	1	0.67049998	76.013901	7042400	0	40	72.220001	23.391903	170375.3	1	1	1	1	0	1	0	1	5	Culture, Sports and Entertainment
156	2019	0.300245	0.034093	14741118326	R86	1	0.66240001	73.574799	7214900	0	33.330002	72.220001	23.413906	184039.11	1	1	1	1	0	1	0	1	5	Culture, Sports and Entertainment
156	2020	0.40751	0.033333	24400367319	R86	1	0.55229998	62.726501	6730300	0	33.330002	75	23.917864	229372.64	1	1	1	1	0	1	0	1	5	Culture, Sports and Entertainment
156	2021	0.433444	0.030626	23440514000	R86	1	0.5521	61.552898	7020200	0	33.330002	73.080002	23.877731	179417.7027	1	0	1	0	0	1	1	1	4	Culture, Sports and Entertainment
157	2008	0.771943	0.09143	8532161738	C35	1	0.35640001	75.735199	11399600	1	57.139999	96.150002	22.867109	60436.69	1	0	0	0	0	1	0	0	1	Manufacturing
157	2009	0.77615	0.093513	23121994123	C35	1	0.99720001	75.330902	16975300	1	57.139999	96.550003	23.86405	80350.11	1	0	1	1	0	1	0	0	3	Manufacturing
157	2010	0.563865	0.09284	33914557915	C35	1	1.8634	61.823002	23685000	1	57.139999	93.099998	24.24711	95749.94	1	0	1	1	1	1	0	0	4	Manufacturing
157	2011	0.502181	0.135697	63081564271	C35	1	1.592	63.560001	26240000	1	57.139999	93.099998	24.867695	108258.86	0	1	0	0	1	1	0	1	4	Manufacturing
301	2009	0.359717	0.045463	3813479769	C17	1	0.1112	45.106701	2645400	0	25	73.68	22.061808	92197.82	1	0	1	1	1	1	0	1	5	Manufacturing
301	2010	0.319968	0.031537	3874440600	S90	1	0.094800003	41.871498	2446200	0	57.139999	68.75	22.077667	98327.62	1	0	1	1	0	1	1	1	5	Integrated
301	2011	0.265155	0.041254	3742525148	S90	1	0.061299998	39.7775	2554300	0	44.439999	70.830002	22.043026	108935.59	0	1	0	0	0	1	0	1	3	Integrated
301	2012	0.247966	0.05259	3482567651	D44	1	0.059099998	39.920101	4532600	0	44.439999	66.669998	21.971035	177871.93	0	1	1	1	0	1	1	1	6	Electricity, Heat, Gas and Water Production and Supply
301	2013	0.191626	0.110545	3582781837	D44	1	0.045000002	37.865299	4825700	0	37.5	68.419998	21.999405	191899.25	0	1	0	0	0	1	0	1	3	Electricity, Heat, Gas and Water Production and Supply
301	2014	0.215455	0.067771	3666707311	D44	1	0.033300001	37.6301	4662200	1	42.860001	66.669998	22.02256	127952.39	0	1	0	0	0	1	1	1	4	Electricity, Heat, Gas and Water Production and Supply
301	2015	0.264025	0.054444	3986897645	D44	1	0.037099998	39.009701	5207600	1	42.860001	66.669998	22.106279	118019.33	0	1	0	1	0	1	1	1	5	Electricity, Heat, Gas and Water Production and Supply
301	2016	0.302185	0.041888	4407567302	D44	1	0.45300001	38.719002	5709600	1	42.860001	66.669998	22.206589	139088.5	0	0	1	1	0	1	1	1	5	Electricity, Heat, Gas and Water Production and Supply
301	2017	0.186972	0.06309	4967757516	D44	1	0.44659999	38.007198	5320000	1	50	60	22.326235	156155.77	0	0	1	1	0	1	1	1	5	Electricity, Heat, Gas and Water Production and Supply
301	2018	0.407513	0.059414	13498191470	C28	0	0.18430001	82.031403	9160900	1	42.860001	64.709999	23.325821	84563.69	0	0	1	1	0	1	1	1	5	Manufacturing
301	2019	0.563384	0.069331	29630939073	C28	0	0.1851	82.450401	9475300	1	42.860001	68.419998	24.112085	95021.97	0	1	1	1	0	1	1	0	5	Manufacturing
301	2020	0.64172	0.014262	35042252671	C28	0	0.32640001	86.656601	9835200	1	42.860001	75	24.279819	84066.17	0	1	1	1	0	1	1	0	5	Manufacturing
301	2021	0.777216	0.05417	83332366505	C28	0	0.3247	85.456596	9636900	1	42.860001	73.330002	25.146103	104012.6539	0	0	1	0	1	1	0	1	4	Manufacturing
333	2013	0.596883	0.109092	87736526980	C38	0	0.36570001	69.2985	26280000	1	35.709999	85	25.197603	81094.28	0	1	0	0	0	1	1	1	4	Manufacturing
333	2014	0.61983	0.118395	96946024770	C38	0	0.3669	61.68	34250000	1	38.459999	84.620003	25.297421	98569.37	1	1	0	0	0	1	0	1	3	Manufacturing
333	2015	0.565113	0.12566	1.20292E+11	C38	0	0.4021	59.843601	31030000	1	41.669998	73.910004	25.513189	112789.39	0	1	0	0	0	1	0	1	3	Manufacturing
333	2016	0.595683	0.104974	1.28842E+11	C38	0	0.23450001	51.266399	34190000	1	40	73.910004	25.581852	130450.69	1	1	0	0	0	1	0	1	3	Manufacturing
333	2017	0.665768	0.091375	1.70601E+11	C38	0	0.49779999	58.702599	37990000	1	40	81.82	25.862591	243883.23	1	1	0	0	0	1	0	1	3	Manufacturing
333	2018	0.649397	0.090823	2.48107E+11	C38	0	0.60420001	61.925499	39980000	1	33.330002	84	26.237125	220015.53	1	1	1	1	1	1	0	1	6	Manufacturing
333	2019	0.644	0.091727	2.63701E+11	C38	0	0.73809999	62.935501	51060000	1	50	80	26.298082	220291.79	1	1	1	1	1	1	0	1	6	Manufacturing
333	2020	0.655263	0.080541	3.01955E+11	C38	0	0.68080002	64.712799	75590000	1	37.5	80.949997	26.433546	203980	1	1	0	0	0	1	1	1	4	Manufacturing
333	2021	0.652464	0.075607	3.60383E+11	C38	0	0.7543	61.648998	73980000	1	33.330002	83.330002	26.610432	207442.8609	1	1	0	0	1	1	1	1	5	Manufacturing
338	2008	0.613005	0.103429	22422663296	C36	1	1.1447001	72.7379	10998718	1	35.290001	90.629997	23.833338	58498.21	0	1	1	0	0	1	1	1	5	Manufacturing
338	2009	0.567584	0.133261	29267735080	C36	1	1.1428	81.806099	16160250	1	33.330002	90.629997	24.099752	60559.19	0	0	1	0	1	1	0	0	3	Manufacturing
338	2010	0.551952	0.181974	36218151153	C36	1	1.1689	68.667503	17232270	1	33.330002	90.629997	24.312826	73368.77	1	1	1	1	0	1	0	0	4	Manufacturing
338	2011	0.530377	0.121039	52517202857	C36	1	1.1159	66.675201	17163030	1	33.330002	87.879997	24.684406	72390.11	0	1	0	1	1	1	1	0	5	Manufacturing
338	2012	0.526552	0.059559	61544547420	C36	1	1.1095001	67.200401	16072375	1	33.330002	89.739998	24.843027	71047.23	0	1	1	0	0	1	1	0	4	Manufacturing
338	2013	0.562831	0.061453	66320362851	C36	1	1.1131001	64.120697	20145558	1	33.330002	88.239998	24.917763	108901.28	0	0	1	1	0	1	0	0	3	Manufacturing
338	2014	0.660711	0.058041	78521808732	C36	1	1.076	60.738899	19654900	1	33.330002	88.889999	25.086641	182826.17	0	1	1	0	0	1	0	0	3	Manufacturing
338	2015	0.636761	0.031071	1.22256E+11	C36	1	1.0537	57.284901	18312200	1	38.459999	88.239998	25.529379	216611.1	0	1	1	1	0	1	1	1	6	Manufacturing
338	2016	0.728267	0.029492	1.1584E+11	C36	1	1.0322	57.743301	20772500	1	38.459999	92.309998	25.475479	437670.89	1	1	1	1	1	1	1	1	7	Manufacturing
338	2017	0.702829	0.058601	1.63536E+11	C36	1	1.0388	61.608501	20723396	1	35.709999	93.330002	25.820301	558255.07	1	1	1	1	1	1	1	1	7	Manufacturing
338	2018	0.696705	0.067877	1.89638E+11	C36	1	1.1332999	62.2635	26736472	1	33.330002	93.550003	25.968384	566296.54	1	1	1	1	1	1	1	1	7	Manufacturing
338	2019	0.705383	0.061529	2.05276E+11	C36	1	1.1711	65.915497	25536724	1	33.330002	90	26.047623	587915.34	1	1	1	1	1	1	0	1	6	Manufacturing
338	2020	0.702924	0.04787	2.36832E+11	C36	1	1.3835	65.925003	29210432	1	33.330002	86.839996	26.190615	605265.21	1	1	1	1	0	1	0	1	5	Manufacturing
338	2021	0.628357	0.049105	2.71062E+11	C36	1	1.1859	54.430698	34469472	1	33.330002	81.580002	26.325613	640932.4655	0	1	1	0	1	1	1	1	6	Manufacturing
400	2008	0.50229	0.062521	4653502870	C38	1	0.32710001	62.8139	1750000	0	33.330002	95.650002	22.260885	55788.17	0	0	1	0	1	1	1	1	5	Manufacturing
400	2009	0.449573	0.081747	4740102516	C38	0	0.30939999	55.057598	2420000	0	33.330002	95.830002	22.279325	83577.16	0	0	0	1	0	1	1	1	4	Manufacturing
400	2010	0.520769	0.063528	4605039486	C38	1	0.22139999	54.3438	3211800	0	33.330002	95.650002	22.250418	55420.2	1	0	1	1	0	1	0	1	4	Manufacturing
400	2011	0.580492	0.063726	5754829995	C38	1	0.87410003	57.651299	3434500	0	33.330002	100	22.473305	71895.35	0	0	0	0	0	0	1	1	2	Manufacturing
400	2013	0.539619	0.113463	6925570213	C38	1	0.65069997	63.371101	4540000	0	37.5	94.440002	22.658485	110164.91	0	1	1	0	0	1	1	1	5	Manufacturing
400	2014	0.422345	0.133677	10386765113	C38	1	0.088200003	49.7323	4964600	0	33.330002	87.5	23.063799	126851.37	0	1	0	0	0	1	1	1	4	Manufacturing
400	2015	0.449712	0.078016	10792195754	C38	1	0.20100001	56.335701	5114500	0	33.330002	85	23.102089	131004.75	0	1	1	0	0	1	1	1	5	Manufacturing
400	2016	0.472021	0.079062	12487336802	C38	1	0.20739999	61.969799	5167000	0	33.330002	84.620003	23.24798	145638.5	0	0	0	1	0	1	1	1	4	Manufacturing
400	2017	0.469273	0.054652	14300836590	C38	1	0.18529999	55.2878	4115800	0	33.330002	86.959999	23.383583	157545.65	1	0	1	1	0	1	1	1	5	Manufacturing
400	2018	0.426969	0.025079	15308720879	C38	1	0.1621	55.051201	5205900	0	33.330002	84	23.451689	176191.03	1	1	1	1	0	1	1	1	6	Manufacturing
400	2019	0.42498	0.037289	14576908667	C38	1	0.1583	56.964901	8000100	0	33.330002	83.330002	23.402704	193076.82	0	1	1	1	0	1	0	1	5	Manufacturing
400	2020	0.452629	0.055386	16018560084	C38	1	0.2559	60.057201	6170000	0	33.330002	86.360001	23.497013	197584.38	0	1	1	0	0	1	1	1	5	Manufacturing
400	2021	0.425149	0.055036	16806142848	C38	1	0.1513	56.525501	5452700	0	33.330002	86.209999	23.54501	215905.7129	0	1	1	1	0	1	0	1	5	Manufacturing
401	2008	0.504574	0.065689	8210262534	C30	1	0.4007	83.354599	4656300	0	33.330002	94.120003	22.828651	35492.07	0	0	1	0	1	1	0	1	4	Manufacturing
401	2009	0.643191	0.071807	12736836603	C30	1	0.39820001	86.9366	4817400	0	33.330002	94.440002	23.267765	37068.71	0	0	1	1	0	1	1	0	4	Manufacturing
401	2010	0.692911	0.083644	21672116653	C30	1	0.4003	84.964996	6540100	0	33.330002	94.440002	23.799292	41237.66	0	0	1	1	0	1	0	1	4	Manufacturing
401	2011	0.654412	0.079025	30252312684	C30	1	0.73519999	82.420998	7850200	0	33.330002	90.910004	24.132839	56967.29	0	1	0	0	0	1	0	1	3	Manufacturing
401	2012	0.677956	0.034765	38075212934	C30	1	0.69300002	78.270302	7670600	0	33.330002	89.470001	24.362829	55298.71	0	1	0	0	0	1	1	0	3	Manufacturing
401	2013	0.677456	0.043112	41504031305	C30	1	0.7367	74.5737	5692700	0	33.330002	88.889999	24.449057	67936.07	0	1	0	0	0	1	1	0	3	Manufacturing
401	2014	0.694987	0.03043	43094221421	C30	1	0.86879998	80.820602	5175100	0	33.330002	89.470001	24.486654	71303.12	0	0	0	0	0	1	1	0	2	Manufacturing
401	2016	0.730765	0.034932	41506446215	C30	1	1.1013	74.477798	5606100	0	33.330002	91.669998	24.449114	89670.15	1	0	1	1	0	1	0	1	4	Manufacturing
401	2017	0.725263	0.037577	41480045870	C30	1	0.35530001	43.923	10923400	0	33.330002	87.5	24.448479	102042.18	1	0	1	1	0	1	0	1	4	Manufacturing
401	2018	0.615594	0.075584	57801245848	C30	1	0.4797	49.363602	9525500	0	33.330002	90.480003	24.780275	113603.14	1	0	1	1	0	1	0	1	4	Manufacturing
401	2019	0.525172	0.122407	72207521967	C30	1	0.40970001	49.9291	11596500	0	37.5	88.239998	25.00281	136757.57	1	1	1	1	0	1	0	1	5	Manufacturing
401	2020	0.454608	0.129581	60733495715	C30	1	0.43700001	47.800499	11696600	0	42.860001	90.480003	24.829762	112828.33	1	0	1	1	0	1	0	1	4	Manufacturing
401	2021	0.440104	0.098891	58947299370	C30	1	0.50199997	70.8228	12253000	0	33.330002	85.709999	24.79991	135905.943	1	0	1	0	0	1	1	1	4	Manufacturing
402	2008	0.461092	0.052352	15623669552	K70	1	0.34920001	69.333504	20085000	0	33.330002	72.220001	23.472054	311930.08	0	0	1	0	0	1	1	0	3	Real Estate
402	2009	0.623564	0.052129	27498775724	K70	1	0.2606	52.924099	20120000	0	33.330002	72.220001	24.037407	276912.03	0	0	1	1	0	1	1	1	5	Real Estate
402	2010	0.681675	0.051443	42354053360	K70	1	0.1593	41.781898	20420000	0	33.330002	73.68	24.46933	199386.19	1	1	1	1	0	1	0	1	5	Real Estate
402	2011	0.690309	0.052617	54168114471	K70	1	0.25119999	49.493401	30230000	0	33.330002	73.529999	24.715359	187612.62	0	1	0	0	0	1	0	1	3	Real Estate
402	2012	0.699479	0.057732	59722101913	K70	1	0.29719999	47.794201	44070000	0	33.330002	77.779999	24.812967	218192.48	0	1	0	0	0	1	0	1	3	Real Estate
402	2013	0.678514	0.064797	70030327732	K70	1	0.22	40.4044	39880000	0	33.330002	75	24.972195	239563.65	0	1	0	0	0	1	0	1	3	Real Estate
402	2014	0.693987	0.055557	76070576433	K70	1	0.86610001	63.397301	41650000	0	33.330002	80	25.054928	270633.96	0	1	0	0	0	1	1	1	4	Real Estate
402	2015	0.72555	0.038948	87587439628	K70	1	1.0857	63.694901	37550000	0	33.330002	82.610001	25.195904	262929.99	0	1	0	0	0	1	1	1	4	Real Estate
402	2016	0.724098	0.045151	1.05679E+11	K70	1	1.1636	69.928398	9003000	0	50	84	25.383669	298607.53	0	0	1	0	0	1	0	1	3	Real Estate
402	2017	0.730814	0.052717	1.12836E+11	K70	1	1.1828001	72.062401	45770288	0	33.330002	84	25.449198	285038.62	1	0	1	1	0	1	1	1	5	Real Estate
402	2018	0.749551	0.047333	1.25216E+11	K70	1	1.1323	71.474197	33567344	0	33.330002	76.190002	25.553303	278124.94	1	0	1	1	0	1	1	1	5	Real Estate
402	2019	0.759361	0.044953	1.48527E+11	K70	1	1.2139	76.201698	28054180	0	33.330002	83.330002	25.724031	301282.53	0	1	1	1	0	1	1	1	6	Real Estate
402	2020	0.764757	0.011872	1.6199E+11	K70	1	1.1949	74.655197	29913516	0	33.330002	76.190002	25.810801	232298.62	1	0	1	1	0	0	1	1	4	Real Estate
402	2021	0.7415	0.024383	1.69208E+11	K70	1	1.0389	67.9076	7126638	0	33.330002	80	25.854395	292975.7147	0	1	1	1	1	1	1	1	7	Real Estate
407	2006	0.609884	0.047434	1414864316	C29	0	1.1454999	31.5912	988100	0	36.360001	63.16	21.070299	33756.04	0	0	0	0	0	1	0	0	1	Manufacturing
407	2010	0.5325	0.121207	2409090203	C29	0	0.91219997	17.088499	6982800	0	54.549999	85	21.602514	62601.62	0	0	0	0	0	1	1	0	2	Manufacturing
407	2011	0.552447	0.030967	3114748532	C29	0	0.43450001	16.3916	5839900	0	54.549999	82.610001	21.859415	69621.94	0	1	0	0	1	1	0	1	4	Manufacturing
407	2012	0.585817	-0.020528	3133954911	C26	0	0.60780001	16.143801	3297681.3	0	36.360001	84	21.865562	66541.53	0	1	0	0	0	1	0	0	2	Manufacturing
407	2013	0.615876	0.040035	3175201434	C26	0	0.3272	13.325	4210900	0	36.360001	80.949997	21.878637	70569.32	0	1	0	1	0	1	0	1	4	Manufacturing
407	2015	0.494332	0.023096	4102803662	C26	0	0.60970002	22.246099	6967900	1	36.360001	80	22.134937	95715.2	0	1	1	1	0	1	0	1	5	Manufacturing
407	2016	0.41451	-0.047561	4151646858	D45	0	1.2649	36.345798	6921000	0	36.360001	71.43	22.14677	81696.06	1	0	0	1	0	1	0	1	3	Electricity, Heat, Gas and Water Production and Supply
407	2017	0.465132	0.042472	4302560924	D45	0	2.5048001	37.453602	5376700	1	44.439999	68.419998	22.182476	76846.73	1	0	1	1	0	1	0	1	4	Electricity, Heat, Gas and Water Production and Supply
407	2018	0.574102	0.052282	5045105273	D45	0	2.1468	30.6152	5435800	0	40	66.669998	22.341684	79768.66	1	1	1	1	0	1	0	1	5	Electricity, Heat, Gas and Water Production and Supply
407	2019	0.552642	0.056268	6427026617	D45	0	1.976	29.3113	9353200	0	40	72.220001	22.583778	88660.01	0	1	1	1	0	1	0	1	5	Electricity, Heat, Gas and Water Production and Supply
407	2020	0.570321	0.056972	6509313976	D45	0	1.8939	32.700001	10738000	0	40	75	22.5965	101094.94	0	1	1	1	0	1	0	1	5	Electricity, Heat, Gas and Water Production and Supply
407	2021	0.570659	0.05054	6752489857	D45	0	0.59930003	35.500599	7247400	0	33.330002	75.860001	22.633177	125838.9616	1	0	0	1	1	1	1	1	5	Electricity, Heat, Gas and Water Production and Supply
413	2015	0.49437	0.066834	18488221665	C39	0	0.98199999	53.725399	3149200	0	42.860001	84.209999	23.6404	90727.73	0	1	0	0	1	1	1	1	5	Manufacturing
413	2016	0.507345	0.03992	28798623253	C39	0	1.5883	48.393002	3215000	0	42.860001	86.360001	24.083593	114921.67	1	0	0	0	0	1	0	1	2	Manufacturing
413	2017	0.526364	0.044844	50287380416	C39	0	0.94840002	42.7617	7837900	0	50	82.349998	24.64102	104183.71	1	0	0	0	0	1	0	1	2	Manufacturing
413	2018	0.539472	0.047681	68611332346	C39	0	0.84719998	36.876099	6724800	1	42.860001	76.190002	24.951723	137038.55	1	1	0	0	0	1	1	1	4	Manufacturing
413	2019	0.534897	-0.001294	72576122860	C39	0	0.77649999	32.1199	4157400	0	42.860001	71.43	25.007902	143695.76	0	0	0	0	0	1	0	1	2	Manufacturing
413	2020	0.558631	-0.031869	67760453708	C39	0	0.67439997	27.2768	4726100	0	42.860001	80.769997	24.939245	141931.92	0	0	0	0	0	0	0	0	0	Manufacturing
415	2017	0.882109	0.039995	2.16632E+11	L71	0	0.63160002	80.25	7451500	1	33.330002	75	26.101467	1737358.75	1	1	0	0	0	1	0	1	3	Rental and Business Services
415	2018	0.807246	0.041569	3.00394E+11	L71	0	0.63840002	79.105499	4352000	0	33.330002	73.080002	26.428362	1524992.67	1	1	0	0	0	1	0	1	3	Rental and Business Services
415	2019	0.794467	0.046944	2.85819E+11	L71	0	0.72750002	74.411797	7031300	0	33.330002	76.470001	26.378624	1676055.78	1	1	0	0	0	1	0	1	3	Rental and Business Services
415	2020	0.833928	-0.007567	2.65537E+11	L71	0	0.78689998	72.011299	6608300	0	33.330002	75	26.305021	1841852.85	1	1	0	0	0	1	1	1	4	Rental and Business Services
415	2021	0.839347	0.026372	2.50212E+11	L71	0	0.78689998	72.5383	10272500	0	33.330002	78.949997	26.245575	1705388.567	0	1	0	0	0	1	0	1	3	Rental and Business Services
422	2008	0.722692	0.061319	8788410281	C26	1	0.83270001	48.269001	4906000	0	36.360001	77.419998	22.8967	61505.89	0	1	0	0	1	1	1	1	5	Manufacturing
422	2009	0.727806	0.065791	11340942887	C26	1	0.60799998	71.761299	5130000	0	40	68	23.151686	110384.98	0	0	0	0	0	1	1	1	3	Manufacturing
422	2010	0.724969	0.084891	13516000181	C26	1	0.37419999	41.1721	6537000	0	36.360001	71.43	23.327141	108208.16	1	0	0	1	0	1	1	1	4	Manufacturing
422	2011	0.736392	0.078874	18745813518	C26	1	0.54360002	35.693802	5213000	0	36.360001	78.260002	23.654236	105244.55	0	1	0	0	0	1	0	0	2	Manufacturing
422	2012	0.734845	0.082045	26779371267	C26	1	0.71749997	42.9506	4794000	0	36.360001	84.620003	24.010899	159441.42	0	1	0	0	0	1	0	0	2	Manufacturing
422	2013	0.788887	0.039954	29648498158	C26	1	0.5395	27.396099	3870000	1	40	84.209999	24.112677	41235.02	0	1	0	0	0	1	0	0	2	Manufacturing
422	2016	0.828894	-0.009971	39979314529	C26	1	0.83139998	48.817799	3252800	1	36.360001	78.949997	24.411629	83476.68	0	0	1	1	0	1	0	1	4	Manufacturing
422	2017	0.95199	-0.124933	39772982666	C26	1	0.34779999	22.787901	2631000	0	33.330002	66.669998	24.406454	75000.54	1	0	1	1	0	1	0	1	4	Manufacturing
423	2008	0.234181	0.174391	1606899442	C27	1	0.43430001	64.416702	1027300	0	33.330002	77.779999	21.197573	41633.65	0	0	0	1	0	1	0	1	3	Manufacturing
423	2009	0.210992	0.146618	1893179695	C27	1	0.39500001	61.5387	1622900	0	33.330002	78.949997	21.361525	41335.8	0	0	0	0	0	1	1	0	2	Manufacturing
423	2010	0.2169	0.18906	3135075042	C27	1	0.35569999	69.973	2381400	0	33.330002	80	21.865919	40299.03	0	0	0	0	0	1	0	0	1	Manufacturing
423	2011	0.177752	0.24012	3597719335	C27	1	0.2148	65.7145	2558600	0	33.330002	84.209999	22.003567	37713.94	0	0	0	1	0	1	1	0	3	Manufacturing
423	2012	0.190484	0.229661	4226349298	C27	1	0.2247	59.489899	3901500	0	33.330002	80.949997	22.164604	41150.43	0	1	0	1	0	1	0	1	4	Manufacturing
423	2013	0.149746	0.232334	5325655927	C27	1	0.2554	51.022499	5119500	0	33.330002	81.82	22.395802	54627.27	0	1	1	0	1	1	1	0	5	Manufacturing
423	2014	0.192	0.210856	5979724986	C27	1	0.2723	41.736801	8321100	0	33.330002	83.330002	22.511641	75054.9	0	1	0	1	0	1	1	1	5	Manufacturing
423	2015	0.177256	0.221832	7459925145	C27	1	0.3211	41.592999	7980300	0	33.330002	84.209999	22.732811	72856.25	0	1	1	0	1	1	1	1	6	Manufacturing
423	2016	0.157136	0.219073	8609016438	C27	1	0.417	49.896	8265700	0	33.330002	90.480003	22.876076	97734.61	0	0	0	1	1	1	0	1	4	Manufacturing
423	2017	0.202369	0.195533	9949565214	C27	1	0.6893	50.3769	8679300	0	33.330002	88.889999	23.020794	103791.55	1	0	0	1	1	1	0	1	4	Manufacturing
423	2018	0.183198	0.177328	12376029972	C27	1	0.90100002	54.588001	23136300	0	33.330002	92.309998	23.239027	127610.2	1	0	1	1	1	1	0	1	5	Manufacturing
423	2019	0.139923	-0.040129	13869959247	C27	1	0.8915	56.1595	20176400	0	33.330002	85.709999	23.352991	124112.4	0	1	1	1	0	1	1	1	6	Manufacturing
423	2020	0.107124	0.01389	11702477592	C27	1	0.96539998	56.4132	11566000	0	33.330002	81.480003	23.183067	107280.52	1	1	1	1	0	0	1	1	5	Manufacturing
423	2021	0.140407	0.046188	10950024730	C27	1	0.85869998	52.881199	16334200	0	37.5	80.769997	23.116608	144186.7938	1	1	1	1	0	0	1	1	5	Manufacturing
425	2008	0.637826	0.040713	3023254211	C35	1	0.3477	63.000702	2960365	0	33.330002	91.300003	21.829599	53795.32	0	0	1	1	0	1	0	0	3	Manufacturing
425	2009	0.707521	0.139737	11649797384	C35	1	0.084200002	76.6371	2265700	1	37.5	86.360001	23.178555	80472.54	0	0	0	1	0	1	0	1	3	Manufacturing
425	2010	0.513903	0.136786	15072186168	C35	1	0.30590001	82.037598	18680000	1	33.330002	85.709999	23.436117	92930.74	0	0	1	1	0	1	1	1	5	Manufacturing
425	2011	0.563431	0.116001	25346591577	C35	1	0.25569999	68.121696	22880000	1	44.439999	85.709999	23.95591	97850.35	0	1	0	1	0	1	1	1	5	Manufacturing
425	2012	0.613681	0.068963	34713516841	C35	1	0.21969999	66.816704	24026620	1	44.439999	85.709999	24.270395	121762.43	0	1	0	1	0	1	1	1	5	Manufacturing
425	2013	0.598504	0.049857	45551829376	C35	1	0.2174	63.7458	21695800	1	44.439999	87.5	24.542116	123450.23	0	1	1	1	0	1	1	1	6	Manufacturing
425	2014	0.581602	0.023619	51454116024	C35	1	0.17219999	61.3937	17075800	1	44.439999	81.82	24.663956	133741.19	0	1	1	1	0	1	1	1	6	Manufacturing
425	2015	0.517557	0.025865	48881857023	C35	1	0.19230001	55.193501	16683000	1	44.439999	82.610001	24.612673	134050.74	0	1	1	1	0	1	1	1	6	Manufacturing
425	2016	0.534267	0.004208	42760398307	C35	1	0.19230001	56.975201	15565200	1	37.5	90.910004	24.478878	129798.52	0	0	1	1	0	1	1	1	5	Manufacturing
425	2017	0.516661	0.029589	43977053707	C35	1	0.14910001	56.339901	17005700	0	50	91.669998	24.506933	151084.9	1	0	1	1	0	1	0	1	4	Manufacturing
425	2018	0.504644	0.035862	49770025361	C35	1	0.3479	62.273998	21883600	0	50	90.480003	24.630678	166486.76	1	1	1	1	0	1	0	1	5	Manufacturing
425	2019	0.564685	0.052887	61249882257	C35	1	0.44139999	66.546501	22325200	0	44.439999	90.910004	24.838228	196700.18	1	1	1	1	0	1	1	1	6	Manufacturing
425	2020	0.627759	0.055906	77291657089	C35	1	0.42219999	61.5802	25183000	0	44.439999	90.910004	25.070852	201551.69	1	1	1	1	0	0	1	1	5	Manufacturing
425	2021	0.662188	0.057476	91797176722	C35	1	0.3545	56.433998	40971600	0	44.439999	84	25.242847	239632.3077	1	0	1	0	0	0	1	1	3	Manufacturing
429	2006	0.344066	0.102315	6801082457	G58	1	0.23190001	50.9645	2404049	0	36.360001	76.190002	22.640348	79831.2	0	0	1	0	0	1	0	0	2	Transportation, Storage and Postal Services
488	2008	0.466842	0.070057	22011108257	C22	1	0.99360001	47.907902	7729200	0	33.330002	84.379997	23.814814	37983.08	0	0	1	1	0	1	1	1	5	Manufacturing
488	2009	0.477652	0.052657	26299495745	C22	1	1.0222	46.854599	15371500	0	33.330002	83.870003	23.992815	39233.94	0	0	1	1	0	1	0	1	4	Manufacturing
488	2010	0.564953	0.051196	28213084875	C22	1	0.99680001	43.654999	24931400	1	33.330002	80.650002	24.063051	44271.91	1	0	1	1	0	1	1	0	4	Manufacturing
498	2013	0.755201	0.034617	8844691878	E48	1	0.20379999	69.716003	2974500	0	37.5	80	22.903084	186301.19	0	1	1	0	0	1	1	1	5	Construction
498	2014	0.735114	0.045399	9420076332	E48	1	0.2305	69.400002	3038600	0	42.860001	88.239998	22.966108	54777.35	0	1	1	1	0	1	1	1	6	Construction
498	2015	0.708156	0.056602	10026068112	E48	1	0.1541	70.055702	3517600	0	37.5	81.82	23.028454	77965.8	0	1	1	1	0	1	1	1	6	Construction
498	2016	0.769289	0.044614	10415882165	E48	1	0.1609	76.570702	3111100	0	33.330002	80.949997	23.066597	104377.72	0	0	1	1	0	1	1	1	5	Construction
498	2017	0.769372	0.04826	15043153552	E48	1	0.1513	73.674103	5265300	0	33.330002	85	23.434189	123907.1	1	0	1	1	0	1	1	1	5	Construction
498	2018	0.733793	0.042653	17626770346	E48	1	0.1406	69.672096	4630400	0	42.860001	83.330002	23.592684	127732.19	1	1	1	1	0	1	1	1	6	Construction
498	2019	0.742626	0.037169	24785039572	E48	1	0.13420001	69.320099	4385900	0	37.5	80	23.933506	150767.52	1	1	1	1	0	1	0	0	4	Construction
498	2020	0.765899	0.0368	37953528689	E48	1	0.59109998	77.842697	5885800	0	37.5	88.459999	24.359629	163940.74	1	1	1	1	0	1	0	0	4	Construction
498	2021	0.759996	0.046523	55080915338	E48	1	0.4127	77.059799	6800500	0	36.360001	95	24.732069	186747.3476	1	0	1	1	0	1	1	1	5	Construction
503	2008	0.192152	0.009653	1640635118	S90	0	0.1652	31.023701	1092000	0	42.860001	90	21.218349	83125.26	0	0	1	0	0	1	0	0	2	Integrated
503	2009	0.192789	0.011546	1632199687	S90	0	0.087800004	28.733101	1092000	0	42.860001	90	21.213194	149379.42	0	0	0	1	1	1	0	1	4	Integrated
503	2010	0.166907	0.00626	1623946128	S90	0	0.1261	28.0853	1676000	0	42.860001	81.82	21.208124	135152.96	1	0	0	1	0	0	1	0	2	Integrated
503	2011	0.111885	0.009605	1554773180	S90	0	0.1726	31.8722	1376000	0	42.860001	81.82	21.164595	164507.97	0	0	0	0	0	0	0	0	0	Integrated
503	2014	0.074383	0.022852	1428044343	I64	0	0.147	37.905899	2437600	0	42.860001	72.730003	21.079573	101748.12	0	0	0	0	0	0	0	0	0	Information Transmission, Software and Information Technology Services
503	2015	0.068741	0.01605	1434935617	I64	0	0.1503	35.732399	2599400	0	42.860001	75	21.084385	88625.52	0	1	1	0	0	1	0	0	3	Information Transmission, Software and Information Technology Services
503	2016	0.053002	0.008429	1481815750	I64	0	0.15099999	34.5303	2619400	0	42.860001	75	21.116533	98994.96	1	0	0	0	0	1	0	0	1	Information Transmission, Software and Information Technology Services
503	2017	0.038413	0.014981	1492269915	I64	1	0.1259	30.0688	3369400	0	42.860001	75	21.123564	177711.94	1	0	1	0	0	1	0	1	3	Information Transmission, Software and Information Technology Services
503	2018	0.048998	-0.156951	1448558143	I64	1	0.1541	31.3659	5163000	0	33.330002	73.080002	21.093834	163378.54	1	0	1	0	0	1	0	1	3	Information Transmission, Software and Information Technology Services
504	2006	0.303857	0.022775	648022899.4	R85	1	1.2486	64.974197	1398700	0	54.549999	68.419998	20.289436	131191.64	0	0	1	0	1	0	0	0	2	Culture, Sports and Entertainment
511	2008	0.332509	0.083983	2160722715	K70	0	0.073299997	22.07	3334000	0	40	71.43	21.493708	125373.98	0	0	1	1	0	1	0	1	4	Real Estate
511	2009	0.558298	0.048031	2095050401	K70	0	0.145	24.3276	1999200	0	40	76.919998	21.462843	67594.41	0	0	0	1	0	1	1	1	4	Real Estate
511	2010	0.576666	0.016407	3445242734	K70	0	0.056499999	21.818199	1909900	0	40	75	21.96026	138396.36	1	0	0	1	0	1	1	1	4	Real Estate
513	2018	0.326166	0.066795	15897730718	C27	0	0.85000002	72.910103	24640800	0	50	90	23.489443	117994.09	1	1	1	1	1	1	1	1	7	Manufacturing
513	2019	0.317149	0.083818	17437346860	C27	0	0.90530002	75.946098	27305300	0	50	90.910004	23.581881	127475.16	1	1	1	1	1	1	1	1	7	Manufacturing
513	2020	0.337565	0.115867	17976463117	C27	0	0.8836	74.188797	33049400	0	45.450001	90.910004	23.612329	131537.76	1	1	1	1	0	1	1	1	6	Manufacturing
513	2021	0.360313	0.097249	20590815792	C27	0	0.93349999	70.889	37144100	0	45.450001	86.360001	23.748112	155222.5692	1	1	1	1	1	1	1	1	7	Manufacturing
516	2006	0.57533	0.082881	1162642967	F52	0	1.3776	54.0513	1298000	0	33.330002	81.25	20.873962	36094.77	0	0	0	0	0	1	0	1	2	Wholesale and Retail
516	2007	0.565539	0.103902	1373231823	F52	0	1.4326	54.594101	1752000	0	33.330002	83.330002	21.040432	30706.52	0	0	0	1	0	1	1	0	3	Wholesale and Retail
516	2008	0.598935	0.068559	1450058865	F52	0	1.3702	61.0368	1628000	0	33.330002	78.949997	21.09487	40612.03	0	0	0	0	0	1	0	0	1	Wholesale and Retail
516	2009	0.611367	0.056636	1753480954	F52	0	0.68699998	37.013699	3025100	0	33.330002	62.5	21.284868	36488.35	0	0	0	0	0	1	0	0	1	Wholesale and Retail
516	2010	0.605198	0.085533	2429943934	F52	0	0.67309999	36.089001	4430000	0	33.330002	62.5	21.611134	56864.99	0	1	1	0	0	1	0	1	4	Wholesale and Retail
516	2011	0.644467	0.067775	2706840376	F52	0	0.71759999	51.854	4205000	0	33.330002	62.5	21.719048	44110.72	0	1	0	1	0	1	0	1	4	Wholesale and Retail
516	2012	0.671566	0.061804	3145118982	F52	0	0.59490001	38.8969	4863300	0	36.360001	65	21.869118	69211.2	0	1	1	0	0	1	1	1	5	Wholesale and Retail
516	2013	0.644833	0.060977	3633547318	F52	0	0.57190001	41.605499	5280000	0	36.360001	65	22.013475	73938.05	0	1	1	1	0	1	1	1	6	Wholesale and Retail
516	2014	0.545332	0.136976	3611639072	F52	0	0.63520002	40.6716	5280000	0	36.360001	65	22.007427	83395.43	0	1	1	0	0	1	1	1	5	Wholesale and Retail
516	2015	0.373586	0.063169	3513251084	F52	0	0.59380001	37.768299	5580000	0	36.360001	69.57	21.979807	92607.83	0	1	1	0	0	1	0	1	4	Wholesale and Retail
516	2016	0.370194	0.049983	5313355884	F52	0	0.55769998	31.4909	5850000	0	36.360001	76.190002	22.39349	97084.12	0	1	0	0	0	1	0	1	3	Wholesale and Retail
516	2017	0.377534	0.047733	5555314848	F52	0	0.56510001	30.243401	5400000	0	36.360001	76.190002	22.438021	103189.37	0	0	0	1	0	1	0	1	3	Wholesale and Retail
516	2018	0.209426	0.416157	6080865948	Q83	0	0.57840002	30.856501	5838000	0	33.330002	76	22.528414	116125.17	1	0	0	1	0	1	0	1	3	Health and Social Work
516	2019	0.501937	-0.034097	7306315663	Q83	0	0.62660003	31.621799	5950000	0	33.330002	76.470001	22.712006	125309.22	1	1	1	0	0	1	0	1	4	Health and Social Work
516	2020	0.584864	0.013122	10031088456	Q83	0	0.62660003	42.074902	5950000	0	33.330002	76.470001	23.028955	136723.95	0	1	0	0	0	1	0	1	3	Health and Social Work
516	2021	0.599747	-0.055791	12124407681	Q83	0	0.32550001	49.431198	6116700	0	33.330002	75	23.218487	158597.3767	1	0	0	0	0	1	0	1	2	Health and Social Work
517	2013	0.604261	0.056808	10728785497	K70	0	0.096600004	86.098701	4330000	1	33.330002	87.5	23.096197	112652.4	0	1	1	0	0	1	0	1	4	Real Estate
517	2014	0.387116	0.060532	8225112441	K70	0	0.1018	87.0103	4433900	0	33.330002	77.269997	22.830458	84875.53	0	1	1	0	0	1	0	1	4	Real Estate
517	2015	0.543365	0.022143	6003016460	K70	0	0.73320001	53.5219	5140300	0	33.330002	68.75	22.515528	95535.46	0	0	0	0	1	1	1	1	4	Real Estate
517	2016	0.668969	0.027102	7934616165	K70	0	0.7317	53.638901	4519300	0	33.330002	68.75	22.7945	108678.76	0	0	1	0	0	1	0	1	3	Real Estate
517	2017	0.678841	0.057685	11106634517	K70	0	0.73290002	53.896301	4230000	0	37.5	70.589996	23.130808	105542.92	1	0	1	0	0	1	0	1	3	Real Estate
517	2018	0.803889	0.032894	13195197377	K70	0	0.7317	53.743999	4980000	0	37.5	73.330002	23.30312	130877.39	1	0	1	0	0	1	0	1	3	Real Estate
517	2019	0.831331	0.056669	24315861567	K70	0	0.73710001	53.8069	6024000	0	37.5	68.75	23.914394	187022.67	1	1	1	0	0	1	0	1	4	Real Estate
517	2020	0.844589	0.034518	40012668956	K70	0	0.73979998	54.8386	8316000	0	33.330002	70	24.412462	199606.46	1	1	1	0	0	1	0	1	4	Real Estate
517	2021	0.822551	0.021692	67767966376	K70	0	0.73229998	54.468601	8280000	0	33.330002	78.57	24.939356	325263.9345	1	1	0	0	0	1	0	1	3	Real Estate
519	2021	0.357772	0.038815	12166670045	C35	1	1.5642	56.3797	9050000	0	44.439999	92	23.221966	142174.7561	1	1	1	0	0	1	1	1	5	Manufacturing
520	2008	0.72901	0.046333	4853126875	C25	1	0.097199999	30.709	3192000	0	33.330002	100	22.302889	54654.28	0	0	1	1	1	1	0	1	5	Manufacturing
522	2008	0.695836	0.075079	2750343645	C27	1	0.3145	56.197701	1593200	0	33.330002	78.57	21.734991	79152.63	0	0	1	1	0	0	0	0	2	Manufacturing
522	2009	0.671257	0.061621	2814309427	C27	1	0.073100001	36.479099	2664100	0	37.5	78.57	21.757982	89020.93	0	0	1	1	1	0	0	0	3	Manufacturing
522	2010	0.618722	0.101232	2945054275	C27	1	0.24789999	50.9249	2857100	0	37.5	84.620003	21.803392	109676.41	1	0	1	1	0	1	1	0	4	Manufacturing
522	2011	0.552773	0.120593	3055310512	C27	1	0.1113	41.0173	3884400	0	33.330002	80	21.840147	125569.46	0	1	1	0	0	1	1	1	5	Manufacturing
524	2021	0.283611	-0.057538	3518679417	L72	1	0.68220001	79.207199	4109500	0	37.5	81.25	21.981352	113148.1839	1	1	0	0	0	1	0	1	3	Rental and Business Services
527	2007	0.673491	0.122491	12583744014	C38	0	0.30489999	75.104301	14280000	0	33.330002	85.709999	23.255672	28831.14	0	0	0	1	0	1	0	1	3	Manufacturing
527	2008	0.688136	0.095665	19684572681	C38	0	0.25650001	76.457603	18190000	0	33.330002	81.25	23.7031	45734.82	0	1	1	1	1	1	1	1	7	Manufacturing
527	2009	0.597952	0.093983	23383586430	C38	0	0.2233	84.223801	5880000	1	33.330002	84.620003	23.875299	33808.83	0	0	0	1	0	1	1	1	4	Manufacturing
527	2010	0.610437	0.129054	31657627470	C38	0	0.1883	76.347298	13760000	1	33.330002	86.669998	24.178246	36861.61	0	0	1	1	1	1	0	0	4	Manufacturing
527	2011	0.57753	0.111032	42054037520	C38	0	0.164	72.848503	10470000	1	33.330002	85.709999	24.462221	62575.87	0	1	0	1	0	1	1	1	5	Manufacturing
527	2012	0.55017	0.088656	61510365780	C38	0	0.178	68.448196	11800000	1	33.330002	87.5	24.842472	60609.21	0	1	1	1	1	1	1	1	7	Manufacturing
528	2006	0.395898	0.136869	2505752081	C35	1	0.169	71.536102	8655300	0	33.330002	94.440002	21.641855	41345.03	0	0	0	0	0	1	0	1	2	Manufacturing
528	2008	0.577239	0.082797	4528446129	C35	1	0.1564	63.369301	18345800	0	33.330002	85	22.233644	56837.05	0	0	0	0	0	1	0	0	1	Manufacturing
528	2009	0.570544	0.111709	6272456399	C35	1	0.2008	65.2108	9743600	0	33.330002	85.709999	22.559433	56183.12	0	1	1	0	0	1	1	1	5	Manufacturing
528	2010	0.544765	0.100813	9565129410	C35	1	0.2352	59.791801	18737400	0	33.330002	80	22.98139	67761.95	1	0	0	1	0	1	1	1	4	Manufacturing
528	2011	0.589365	0.073948	18594926213	C35	1	0.2007	54.235802	23491700	0	33.330002	80.949997	23.646154	73195.73	0	1	1	0	0	1	0	1	4	Manufacturing
528	2012	0.586932	0.023537	22751330648	C35	1	0.19410001	54.936001	9771147	0	33.330002	87.5	23.847889	76689.17	0	1	0	0	0	1	0	1	3	Manufacturing
528	2013	0.577607	0.028834	22583924812	C35	1	0.1244	45.770599	7363288	0	33.330002	88.459999	23.840504	83006.12	0	1	0	0	0	1	1	1	4	Manufacturing
528	2014	0.561288	0.022648	22568827552	C35	1	0.1021	47.139099	8756508	0	33.330002	90.910004	23.839836	99850.68	0	1	0	1	0	1	1	1	5	Manufacturing
528	2015	0.563075	0.01123	20801901583	C35	1	0.20730001	50.4011	8183600	0	36.360001	92.309998	23.75831	104536.53	0	1	0	1	0	0	1	1	4	Manufacturing
528	2016	0.570183	0.010697	20384406787	C35	1	0.22239999	52.367298	11144000	0	36.360001	92.589996	23.738035	104391.59	0	0	1	0	0	1	1	1	4	Manufacturing
528	2017	0.579048	0.023485	20584101198	C35	1	0.1778	47.429199	13151800	0	36.360001	92.309998	23.747786	123460.2	1	0	1	1	0	1	1	1	5	Manufacturing
528	2018	0.614775	0.045396	22899327926	C35	1	0.2121	47.7122	14647200	0	36.360001	91.300003	23.854374	147745.63	1	0	1	1	0	1	1	1	5	Manufacturing
528	2019	0.637307	0.046796	26211973628	C35	1	0.21600001	46.625	13814400	0	36.360001	91.669998	23.989483	158939.2	1	1	1	1	0	1	1	1	6	Manufacturing
528	2020	0.649732	0.05465	29861367275	C35	1	0.197	45.803299	11542100	0	36.360001	91.300003	24.119831	154781.07	1	1	1	1	0	1	1	1	6	Manufacturing
528	2021	0.600767	0.033754	41010047896	C35	1	0.1961	44.974998	16090000	0	36.360001	88.889999	24.437082	166944.4453	0	0	0	1	0	1	0	1	3	Manufacturing
530	2013	0.322938	0.060293	2937190657	C34	1	0.68260002	45.349499	3997000	0	33.330002	83.330002	21.80072	118394.48	0	1	1	1	0	0	0	1	4	Manufacturing
530	2014	0.324261	0.038597	2967390235	C34	1	0.58740002	36.783798	2823100	0	33.330002	75	21.810949	137301.15	0	1	1	1	0	0	0	1	4	Manufacturing
530	2015	0.335244	0.033332	3053930248	C34	1	0.71509999	42.348499	3513800	0	33.330002	68.419998	21.839695	146581.86	0	1	1	1	0	0	0	1	4	Manufacturing
530	2016	0.334328	0.038682	4082499864	C34	1	0.72649997	43.5914	3656600	0	33.330002	68.419998	22.129976	164507.94	1	0	1	0	0	0	0	1	2	Manufacturing
530	2017	0.378105	0.040809	5095986440	C34	1	0.6027	34.186401	2986200	0	33.330002	66.669998	22.351719	188323.1	1	0	1	1	1	0	0	1	4	Manufacturing
530	2018	0.378905	0.025056	5619621501	C34	0	0.51899999	29.395599	3097400	0	33.330002	62.5	22.44953	201352.14	1	0	1	1	1	0	0	1	4	Manufacturing
530	2019	0.374875	0.015417	5568279452	C34	1	0.51999998	29.390301	3369700	0	33.330002	72.220001	22.440351	219813.44	0	1	1	1	0	0	1	1	5	Manufacturing
530	2020	0.392913	0.007171	5525503256	C34	1	0.52539998	29.389999	3552100	0	33.330002	75	22.43264	154179.36	1	1	1	1	0	1	0	1	5	Manufacturing
530	2021	0.468318	-0.048042	5681568328	C34	1	0.51700002	29.389999	3029100	0	40	69.57	22.460493	142590.4198	1	0	0	1	0	1	1	1	4	Manufacturing
532	2008	0.192692	-0.031943	885560104.7	D44	1	1.1545	26.209999	1861788	0	33.330002	82.349998	20.60173	52947.16	0	0	0	1	1	1	1	0	4	Electricity, Heat, Gas and Water Production and Supply
532	2009	0.189438	0.058448	918088177.5	D44	1	1.0944	23.087601	1707092	0	33.330002	82.349998	20.637804	49232.7	0	0	1	0	1	1	0	0	3	Electricity, Heat, Gas and Water Production and Supply
532	2010	0.205617	0.032582	1015424520	D44	1	1.2614	27.4361	4149613	0	33.330002	82.349998	20.738573	61148.54	1	0	0	1	0	1	1	1	4	Electricity, Heat, Gas and Water Production and Supply
536	2010	0.327206	0.131174	4385684255	C38	0	0.22040001	90.378197	1241700	0	62.5	86.669998	22.201611	28672.47	1	0	1	1	0	1	0	1	4	Manufacturing
536	2011	0.269682	0.137959	4714227471	C39	0	0.22930001	90.703598	1570200	0	55.560001	88.239998	22.273851	51192.44	0	1	0	0	0	0	0	1	2	Manufacturing
536	2012	0.437781	0.085664	4552089628	C39	0	0.18359999	89.009598	1721882	0	55.560001	87.5	22.238852	56427.67	0	1	1	0	0	0	0	1	3	Manufacturing
536	2013	0.619171	0.080935	8998657982	C39	0	0.1472	86.475502	1827200	0	55.560001	87.5	22.920341	71675.32	0	1	1	0	0	1	0	1	4	Manufacturing
536	2014	0.617403	0.061706	9713021883	C39	0	0.13169999	73.946198	1345100	1	42.860001	85.709999	22.996733	80200.21	0	1	0	0	0	1	0	1	3	Manufacturing
536	2015	0.663016	0.050495	10436484000	C39	0	0.093199998	71.7463	3203300	0	55.560001	80.949997	23.068573	80232.85	0	1	0	0	0	1	0	1	3	Manufacturing
536	2016	0.309024	0.0391	8972666053	C39	0	1.2256	81.175499	3252900	0	55.560001	88.889999	22.917448	82226.34	1	0	0	1	0	1	0	1	3	Manufacturing
536	2017	0.389247	0.017108	18943578419	C39	0	1.3288	75.430397	2210200	0	60	81.82	23.66473	103101.82	1	0	1	1	0	1	0	1	4	Manufacturing
536	2018	0.605061	-0.223489	21018434519	C39	0	1.2996	67.922096	2894900	0	62.5	78.949997	23.768665	131007.74	1	1	1	1	1	1	0	1	6	Manufacturing
536	2019	0.661928	-0.153764	19089879573	C39	0	1.3508	63.333401	2400600	0	60	81.480003	23.672424	150454.3	1	1	1	1	1	1	0	0	5	Manufacturing
536	2021	0.533911	0.003413	12134965273	C39	1	2.8682001	58.099998	11343800	0	60	80.949997	23.219357	187289.372	1	0	0	1	0	1	1	1	4	Manufacturing
537	2021	0.830544	-0.001702	74834989645	K70	1	0.038600001	82.744202	4373500	0	33.330002	80	25.038551	361185.3065	1	1	0	0	0	1	0	1	3	Real Estate
538	2006	0.476836	0.154495	1600567728	C27	1	0.4091	83.443298	2179300	1	36.360001	80	21.193624	38385.08	0	0	0	0	1	1	0	1	3	Manufacturing
538	2008	0.354562	0.112803	3039546186	C27	1	0.59149998	92.548698	2509900	1	36.360001	80	21.834974	60157.03	0	1	0	0	0	0	0	0	1	Manufacturing
538	2009	0.39556	0.112477	4937169578	C27	1	0.62840003	86.999802	4666100	0	36.360001	78.260002	22.320059	70150.39	0	0	0	1	0	1	0	1	3	Manufacturing
538	2010	0.421651	0.134307	6005348660	C27	1	0.62620002	83.855797	6708900	0	36.360001	78.260002	22.515917	83710.56	0	0	1	1	0	1	0	1	4	Manufacturing
538	2011	0.38892	0.152642	7633056303	C27	1	0.61510003	85.831802	5882100	0	36.360001	77.269997	22.755754	97991.59	0	0	0	1	0	1	0	1	3	Manufacturing
538	2012	0.341024	0.171717	9090918377	C27	1	0.57539999	85.840897	5684100	0	36.360001	76.919998	22.930542	140705.7	0	0	1	0	0	1	0	1	3	Manufacturing
538	2013	0.299057	0.210325	10804172798	C27	1	0.57270002	85.122498	6762800	0	36.360001	69.57	23.103199	134503.26	0	1	0	0	0	1	1	1	4	Manufacturing
538	2014	0.308801	0.179014	12880915676	C27	1	0.53640002	71.0242	7476400	0	36.360001	69.57	23.279013	137610.61	0	1	1	0	0	1	1	1	5	Manufacturing
538	2015	0.298748	0.167356	16341340194	C27	1	0.64469999	76.033302	7051300	0	30	72.410004	23.516964	137421.23	0	1	1	0	0	1	1	1	5	Manufacturing
538	2016	0.355604	0.141833	19290940366	C27	1	0.64139998	76.201202	7203900	0	36.360001	72.730003	23.682901	146392.19	1	1	0	1	0	1	1	1	5	Manufacturing
538	2017	0.345081	0.133359	24586646034	C27	1	0.7069	81.444901	14534500	0	36.360001	77.779999	23.925468	155175.04	0	1	1	1	0	1	1	1	6	Manufacturing
538	2018	0.344171	0.13133	27702530540	C27	1	0.73000002	82.045799	14437600	0	36.360001	78.260002	24.04479	168840.47	1	1	1	1	0	1	1	1	6	Manufacturing
538	2019	0.232755	0.09391	53948473940	C27	1	1.8266	84.2649	15291600	1	30	84.379997	24.711296	233121.16	1	0	1	1	0	1	1	1	5	Manufacturing
538	2020	0.305607	0.118965	49658049119	C27	1	1.8138	80.645798	77418496	1	30	83.330002	24.628426	219187.86	1	1	1	1	0	1	1	1	6	Manufacturing
538	2021	0.265026	0.061641	55219448243	C27	1	1.7368	78.733002	90169200	0	44.439999	85.709999	24.734581	202157.3632	1	1	0	1	0	1	1	1	5	Manufacturing
539	2008	0.54836	0.012472	24052840722	D44	1	0.2013	64.311996	2846700	0	33.330002	85.709999	23.903519	420842.05	0	0	1	1	0	1	1	1	5	Electricity, Heat, Gas and Water Production and Supply
539	2009	0.600351	0.072065	27843563755	D44	1	0.211	61.716202	3977600	0	33.330002	86.209999	24.049868	467664.03	0	0	1	1	1	1	0	1	5	Electricity, Heat, Gas and Water Production and Supply
539	2010	0.621799	0.046863	30163552152	D44	1	0.16	59.842899	4066500	0	33.330002	85.709999	24.1299	574708.89	0	0	1	1	0	1	1	1	5	Electricity, Heat, Gas and Water Production and Supply
539	2011	0.664351	0.025834	35046543051	D44	1	0.16329999	60.651199	4205400	0	33.330002	82.760002	24.279943	614927.16	0	0	1	0	1	1	1	1	5	Electricity, Heat, Gas and Water Production and Supply
539	2012	0.665573	0.081943	64849229637	D44	1	0.078900002	77.242699	4279300	0	33.330002	82.760002	24.89533	1059498.1	0	0	1	0	1	1	1	1	5	Electricity, Heat, Gas and Water Production and Supply
539	2013	0.623187	0.109945	65708659470	D44	1	0.0788	74.490997	4643000	0	33.330002	83.330002	24.908497	246954.31	0	0	1	1	1	1	1	1	6	Electricity, Heat, Gas and Water Production and Supply
539	2014	0.597825	0.106816	67918719035	D44	1	0.077500001	74.985298	4163700	0	33.330002	86.839996	24.941578	263963.56	0	0	1	1	1	1	1	1	6	Electricity, Heat, Gas and Water Production and Supply
539	2015	0.57978	0.10254	69084825852	D44	1	0.1101	77.122101	4682000	0	37.5	89.290001	24.958601	262968.45	0	0	1	1	1	1	1	1	6	Electricity, Heat, Gas and Water Production and Supply
539	2016	0.584921	0.046332	71919934143	D44	1	0.107	76.056396	4597300	0	35.290001	87.099998	24.998819	273193.97	0	0	1	1	0	1	0	1	4	Electricity, Heat, Gas and Water Production and Supply
539	2017	0.581694	0.039904	70677003760	D44	1	0.1128	76.314003	3344100	0	33.330002	85.290001	24.981386	244756.94	0	0	1	1	0	1	1	1	5	Electricity, Heat, Gas and Water Production and Supply
539	2018	0.57019	0.035397	71007415323	D44	1	0.1107	76.606499	3623000	0	33.330002	85.190002	24.98605	272716.15	0	0	1	1	0	1	0	1	4	Electricity, Heat, Gas and Water Production and Supply
539	2019	0.546989	0.050026	73329662306	D44	1	0.1107	75.499199	4477100	0	33.330002	86.209999	25.01823	281192.53	1	0	1	1	0	1	0	0	3	Electricity, Heat, Gas and Water Production and Supply
539	2020	0.584238	0.053865	75472027123	D44	1	0.1138	75.152	4614100	0	33.330002	88.459999	25.047028	279318.74	0	1	1	1	0	1	1	1	6	Electricity, Heat, Gas and Water Production and Supply
539	2021	0.713438	-0.032248	99479773162	D44	1	0.086999997	77.005501	6103800	0	40	92.589996	25.323219	339047.35	0	1	1	0	0	1	1	1	5	Electricity, Heat, Gas and Water Production and Supply
540	2011	0.863577	0.041182	12395831023	K70	0	0.2359	55.955299	8233700	1	36.360001	76.190002	23.240625	127056.37	0	1	0	0	0	1	0	1	3	Real Estate
540	2012	0.89857	0.027359	18010760705	K70	0	0.235	55.813099	6628400	0	36.360001	75	23.614235	138249.87	0	1	0	1	0	1	1	1	5	Real Estate
540	2013	0.899756	0.045414	25898508756	K70	0	0.27779999	51.7523	13866600	0	33.330002	68.419998	23.977451	146755.3	1	1	0	0	0	1	1	1	4	Real Estate
540	2014	0.824051	0.051603	36450489783	K70	0	0.38710001	62.323799	14146800	0	33.330002	66.669998	24.319221	167654.8	1	1	0	0	0	1	1	0	3	Real Estate
540	2015	0.766098	0.055665	43394959112	K70	0	0.2563	54.4883	19087300	0	33.330002	65	24.493608	192555.92	1	1	0	0	1	1	0	1	4	Real Estate
540	2016	0.781105	0.060767	55400145909	K70	0	0.228	57.479401	15892500	0	33.330002	65	24.737848	213004.28	1	0	0	0	1	1	0	1	3	Real Estate
540	2017	0.824242	0.041149	71159272910	K70	0	0.22660001	56.3922	16152900	0	33.330002	65	24.988186	224748.77	1	0	0	0	1	1	0	0	2	Real Estate
540	2018	0.806701	0.042521	1.08505E+11	K70	0	0.2264	56.680199	16486200	0	33.330002	65	25.410061	268775.53	0	0	0	0	1	1	0	1	3	Real Estate
540	2019	0.826794	0.027016	1.01956E+11	K70	0	0.1689	54.9072	14036000	0	36.360001	70.370003	25.347807	281426.17	0	1	0	0	0	1	0	1	3	Real Estate
540	2020	0.843467	0.023021	1.19834E+11	K70	0	0.1332	52.824799	9558200	0	38.459999	81.82	25.509371	291007.01	1	1	0	0	0	1	0	1	3	Real Estate
540	2021	0.927897	-0.057221	1.38451E+11	K70	0	0.133	52.6255	10124000	0	33.330002	84.209999	25.653782	411286.2655	0	1	0	0	0	1	0	1	3	Real Estate
541	2008	0.069799	0.095277	3392985767	C38	0	1.1054	31.516199	2370000	1	33.330002	84.209999	21.944977	28116.95	0	0	0	1	1	1	0	1	4	Manufacturing
541	2009	0.096525	0.0885	2830268837	C38	0	1.0631	32.1759	2601000	1	33.330002	84.209999	21.763638	26083.38	0	0	0	1	0	1	1	1	4	Manufacturing
541	2010	0.101122	0.103003	2995100164	C38	0	1.1366	35.626301	4576000	1	37.5	88.239998	21.820244	33696.7	1	0	0	1	0	1	1	1	4	Manufacturing
541	2011	0.100524	0.110171	3128547460	C38	0	1.0355999	31.8374	6800000	1	33.330002	89.470001	21.863834	45028.33	0	0	0	1	0	1	1	1	4	Manufacturing
544	2018	0.330266	0.061024	6760883156	D46	1	0.1391	79.620201	2974900	1	44.439999	83.330002	22.634418	157276.86	0	1	0	0	0	1	0	1	3	Electricity, Heat, Gas and Water Production and Supply
544	2019	0.40869	0.055151	9086848152	D46	1	0.1464	78.582802	3722400	1	44.439999	83.330002	22.930094	203586.04	0	1	0	1	0	1	1	1	5	Electricity, Heat, Gas and Water Production and Supply
544	2020	0.576077	0.04396	10883604607	D46	1	0.12	77.1371	4818400	1	44.439999	81.82	23.110523	200158.02	1	0	0	0	0	1	0	1	2	Electricity, Heat, Gas and Water Production and Supply
544	2021	0.660074	0.046954	16187705945	D46	1	0.1163	76.712799	4704200	0	50	80.949997	23.507519	252272.5407	0	1	1	0	0	1	1	1	5	Electricity, Heat, Gas and Water Production and Supply
545	2020	0.37427	-0.08033	3091203866	C26	0	0.1296	38.560001	3260000	0	40	76.919998	21.851826	130021.07	1	1	1	1	1	1	0	1	6	Manufacturing
545	2021	0.376626	0.055658	2887706112	C26	0	0.073600002	36.0158	3760000	0	40	66.669998	21.783728	162840.8287	1	1	1	0	0	1	0	1	4	Manufacturing
547	2007	0.201332	0.031092	1050970581	C39	0	0.48449999	28.530001	912000	0	33.330002	68.75	20.77298	46303.28	0	0	1	1	0	1	0	0	3	Manufacturing
547	2008	0.324883	0.056133	2221429536	C39	0	0.4474	27.76	1073000	0	33.330002	68.75	21.521418	51904.89	0	0	1	1	1	1	0	0	4	Manufacturing
547	2009	0.300991	0.078362	1394363819	C39	0	0.57969999	25.663601	1089000	0	42.860001	64.290001	21.055704	56273.67	0	0	0	0	1	0	0	0	1	Manufacturing
547	2010	0.280524	0.039832	1697568199	C39	0	0.32870001	29.465401	1238600	0	42.860001	64.290001	21.252462	62769.48	1	0	0	1	0	1	0	1	3	Manufacturing
547	2011	0.244076	0.068052	1874370116	C39	0	0.55870003	39.32	1720600	0	42.860001	62.5	21.351538	75476.35	0	0	0	0	0	1	1	1	3	Manufacturing
547	2012	0.318555	0.061921	2180263573	C39	0	0.53320003	35.02	1724000	0	42.860001	60	21.502712	82340.4	0	0	0	0	0	1	1	1	3	Manufacturing
547	2013	0.373312	0.065459	2585018673	C39	0	0.51480001	34.689701	1913400	1	42.860001	60	21.672998	101799.11	0	0	0	0	0	1	1	1	3	Manufacturing
547	2014	0.300708	0.079641	2837295664	C39	0	0.66250002	33.790798	2010700	1	42.860001	62.5	21.766117	93826.93	0	0	0	0	0	1	1	1	3	Manufacturing
547	2015	0.189144	0.036989	570714169.1	C39	1	2.8276	48.019199	2790300	0	33.330002	76	20.162399	86424.79	0	1	1	0	0	1	1	1	5	Manufacturing
547	2016	0.223353	0.047871	6896651747	C39	1	2.766	47.923302	4878700	0	33.330002	83.330002	22.654303	167087.64	1	1	0	0	0	1	1	1	4	Manufacturing
547	2017	0.255145	0.047731	6945476246	C39	1	2.6995001	43.756001	6421000	0	33.330002	85	22.661356	164335.4	1	0	0	0	0	1	0	1	2	Manufacturing
547	2018	0.22516	0.060823	7822768725	C39	1	2.7142999	45.216999	6173300	0	33.330002	85.709999	22.780304	171682.31	1	0	0	0	0	1	1	1	3	Manufacturing
547	2019	0.24599	0.073586	9327666177	C39	1	1.9933	42.383801	6379300	0	33.330002	87.5	22.956251	192786.53	1	1	0	1	0	1	1	1	5	Manufacturing
547	2020	0.248536	0.077725	10860990353	C39	1	1.9162	52.877701	5416800	0	33.330002	89.470001	23.108444	183907.19	1	1	0	0	0	1	1	1	4	Manufacturing
547	2021	0.284414	0.046759	12435488442	C39	1	1.9036	41.456402	6520100	0	37.5	90.480003	23.24382	235148.1923	0	1	1	0	0	1	1	1	5	Manufacturing
550	2010	0.444496	0.172629	8294346208	C36	1	0.83670002	84.053703	15580538	0	33.330002	88	22.83884	71279.2	0	0	1	1	0	1	0	0	3	Manufacturing
550	2011	0.37164	0.165795	11237715143	C36	1	0.8538	84.324898	16831350	0	33.330002	80	23.142542	77492.13	0	0	1	1	0	1	0	0	3	Manufacturing
550	2012	0.375408	0.128944	11865257458	C36	1	0.86470002	83.709801	16885626	0	33.330002	82.139999	23.19688	87516.64	0	0	0	1	0	1	0	0	2	Manufacturing
550	2013	0.443279	0.104942	13111354448	C36	1	0.8574	83.7603	17535350	0	33.330002	81.480003	23.296745	93606.81	0	0	0	1	0	1	0	0	2	Manufacturing
550	2014	0.456394	0.112009	16484699451	C36	1	0.85790002	82.681503	16243311	0	33.330002	76	23.525698	108736.96	0	0	0	1	0	1	0	0	2	Manufacturing
550	2015	0.430844	0.107468	19496527708	C36	1	0.90640002	84.912399	19336200	0	33.330002	83.330002	23.693502	106936.78	0	0	0	1	0	1	0	0	2	Manufacturing
550	2016	0.493372	0.05253	21050725683	C36	1	0.90130001	84.1306	19861312	0	33.330002	83.870003	23.770201	110973.2	0	0	1	1	1	1	1	1	6	Manufacturing
550	2017	0.52348	0.01964	24493788810	C36	1	0.90130001	82.719398	11320000	0	33.330002	84.379997	23.921686	119993.37	0	0	1	1	1	1	0	1	5	Manufacturing
550	2018	0.556152	-0.005301	26383760753	C36	1	0.92540002	84.365898	10350000	0	30	82.760002	23.996014	134250.37	1	1	1	1	1	1	0	1	6	Manufacturing
550	2019	0.568016	-0.003478	23396529475	C36	1	0.90319997	82.845901	10660000	0	33.330002	83.870003	23.875853	149480.92	1	1	1	1	0	1	0	0	4	Manufacturing
550	2020	0.610204	0.009015	24298528593	C36	1	0.8937	80.501602	12620000	0	33.330002	76.669998	23.913681	178179.54	1	1	1	1	0	1	1	1	6	Manufacturing
550	2021	0.675427	0.009891	28185185418	C36	1	0.85079998	78.544098	13950000	0	33.330002	79.489998	24.062063	199443.4027	1	0	1	0	0	1	0	1	3	Manufacturing
555	2020	0.528217	0.046139	10755502030	I65	0	0.34990001	54.792	18522500	0	50	80	23.098682	165156.98	1	1	0	0	0	1	0	1	3	Information Transmission, Software and Information Technology Services
555	2021	0.51487	0.036748	12051862836	I65	0	0.3488	54.307098	26138700	0	50	78.790001	23.212484	188354.8686	0	1	0	0	0	1	0	1	3	Information Transmission, Software and Information Technology Services
559	2010	0.499961	0.078397	5809416312	C36	0	0.183	69.950699	2491800	0	33.330002	93.75	22.482746	59174.21	0	0	1	1	0	1	0	0	3	Manufacturing
559	2011	0.531791	0.072471	8078603203	C36	0	0.1727	66.519096	2440700	0	33.330002	93.75	22.812485	65391.69	0	1	1	1	0	1	1	0	5	Manufacturing
559	2012	0.535614	0.070658	9308139278	C36	0	0.081900001	59.884399	3143900	0	33.330002	95	22.954155	69911.2	0	1	1	1	0	1	1	0	5	Manufacturing
559	2013	0.605592	0.087652	9433115830	C36	0	0.075900003	57.3316	3732800	0	33.330002	100	22.967493	81435.45	0	1	1	1	0	1	1	0	5	Manufacturing
559	2014	0.633816	0.089438	9742689642	C36	0	0.064000003	56.290699	3000000	0	33.330002	100	22.999783	84644.41	0	1	1	1	0	1	1	0	5	Manufacturing
559	2015	0.640637	0.083629	11903159996	C36	0	0.1252	60.988499	3165000	0	33.330002	100	23.200069	87670.31	0	1	1	1	0	1	1	0	5	Manufacturing
559	2016	0.589862	0.096652	12854333278	C36	0	0.1069	59.948799	2792700	0	33.330002	95.650002	23.276947	91186.12	0	0	1	1	0	1	1	1	5	Manufacturing
559	2017	0.532298	0.095399	11517735217	C36	0	0.13150001	66.444298	2518000	0	37.5	93.75	23.167154	91685.17	1	1	1	1	1	1	1	0	6	Manufacturing
559	2018	0.546613	0.07298	11529364252	C36	0	0.1286	66.457298	2723300	0	33.330002	94.739998	23.168163	99721.15	1	1	1	1	1	1	1	0	6	Manufacturing
559	2019	0.54705	0.053781	12048383365	C36	0	0.13770001	67.172401	5014800	0	33.330002	95.830002	23.212196	107297.5	0	1	1	1	1	1	1	1	7	Manufacturing
559	2020	0.428987	0.035637	12028177341	C36	0	0.076700002	70.587303	6138000	0	33.330002	96	23.210518	109947.1	0	1	1	1	1	1	1	0	6	Manufacturing
559	2021	0.477766	0.04477	15490078642	C36	0	0.078199998	69.823402	10107200	0	33.330002	95	23.463465	121425.4234	0	1	1	1	0	1	0	1	5	Manufacturing
560	2021	0.675067	0.021391	20123743078	K70	0	1.3943	44.544601	8961500	1	33.330002	51.720001	23.725166	129953.4105	1	1	1	0	0	1	0	1	4	Real Estate
564	2009	0.451204	0.047372	1288540717	F52	0	0.37940001	26.659599	821500	0	42.860001	88.239998	20.976776	32532.26	0	0	1	1	0	1	0	1	4	Wholesale and Retail
564	2010	0.710941	0.030528	1921444220	F52	0	0.1561	34.029999	1736200	0	42.860001	87.5	21.376343	35564.83	1	0	0	1	0	1	0	1	3	Wholesale and Retail
564	2016	0.361606	0.023607	24681839510	F52	0	1.6636	62.097198	1335700	0	42.860001	82.610001	23.929333	51578.43	1	1	1	1	0	1	1	1	6	Wholesale and Retail
564	2017	0.43963	0.046004	49594553591	F52	0	1.582	65.758202	1905000	1	42.860001	82.139999	24.627148	82654.1	1	0	1	0	0	1	0	1	3	Wholesale and Retail
564	2018	0.426423	0.033248	55816626499	F52	0	1.4971	62.658298	1941200	0	42.860001	84	24.745338	93314.88	1	0	1	0	0	1	0	1	3	Wholesale and Retail
564	2019	0.418681	-0.008018	55836273462	F52	0	1.4971	65.311096	2288000	0	42.860001	70.589996	24.745689	104008.18	0	1	0	1	0	1	1	1	5	Wholesale and Retail
564	2020	0.449683	-0.084885	52454210241	F52	0	1.4960999	64.387299	2488300	0	42.860001	72.220001	24.683207	107727.23	0	1	0	1	0	1	0	1	4	Wholesale and Retail
565	2011	0.563589	-0.180427	1422696425	C26	1	0.073799998	43.558701	2004200	1	33.330002	78.949997	21.075819	72675.18	0	0	1	0	0	1	1	0	3	Manufacturing
568	2008	0.3142	0.325102	4491860821	C15	1	0.105	87.551498	5606000	0	36.360001	88.239998	22.225533	74254.65	0	0	1	0	0	1	1	0	3	Manufacturing
568	2009	0.287201	0.359632	5093062016	C15	1	1.6338	84.012199	7627700	0	45.450001	85.709999	22.351145	97430.39	0	0	1	0	1	1	0	0	3	Manufacturing
568	2010	0.306981	0.364616	5982690120	C15	1	1.6055	78.789299	8997700	0	45.450001	86.360001	22.512136	92808.45	0	0	0	0	0	1	0	0	1	Manufacturing
568	2011	0.420958	0.323916	8026265190	C15	1	1.6334	81.319603	12284800	0	45.450001	86.959999	22.805984	127877.53	0	1	1	0	0	1	0	1	4	Manufacturing
568	2012	0.372576	0.392654	12477231527	C15	1	1.6496	78.233002	10823300	0	36.360001	85.190002	23.247171	123096.41	0	1	0	0	0	1	0	1	3	Manufacturing
568	2013	0.225484	0.32932	15572976438	C15	1	1.6321	68.756599	10883300	0	36.360001	81.82	23.468803	145896.3	0	1	0	0	0	1	0	1	3	Manufacturing
568	2014	0.256437	0.085535	13906683865	C15	1	1.1707	65.218201	8062400	0	40	79.169998	23.355635	125035.97	0	0	0	1	0	1	0	0	2	Manufacturing
568	2015	0.213882	0.144804	13170818969	C15	1	1.2176	68.961403	4833100	0	40	78.129997	23.30127	141370.08	0	0	1	1	0	1	0	0	3	Manufacturing
568	2016	0.186441	0.180714	13204397403	C15	1	1.0889	73.368698	7740100	0	36.360001	78.949997	23.303816	165851.88	1	0	1	1	0	1	0	0	3	Manufacturing
568	2017	0.224905	0.168397	13965550665	C15	1	1.1445	73.537102	9418800	0	36.360001	78.949997	23.359859	165745.28	1	1	1	1	0	1	0	0	4	Manufacturing
568	2018	0.242457	0.196577	19755761074	C15	1	1.2398	74.206001	6326000	0	36.360001	80.949997	23.706711	242911.98	1	1	1	1	0	1	0	0	4	Manufacturing
568	2019	0.323833	0.203967	22604929596	C15	1	1.211	76.074402	6527000	0	36.360001	78.949997	23.841434	274799.25	1	1	1	1	0	1	0	0	4	Manufacturing
568	2020	0.337835	0.222987	28919969078	C15	1	1.2141	76.544502	7975000	0	36.360001	78.949997	24.087799	293260.85	1	1	1	1	0	1	0	0	4	Manufacturing
568	2021	0.348852	0.239149	35009203823	C15	1	1.2659	79.223503	11914100	0	36.360001	74.07	24.278877	342830.4106	1	0	1	0	1	1	0	1	4	Manufacturing
570	2021	0.362813	0.02397	3952954464	C34	1	0.1587	38.875999	7367300	0	33.330002	83.330002	22.097729	113125.6631	1	1	1	0	0	0	0	1	3	Manufacturing
581	2008	0.406925	0.062531	5159099919	C34	1	0.52460003	41.883301	2417200	0	33.330002	81.25	22.364027	66948.07	0	0	1	0	1	1	0	0	3	Manufacturing
581	2009	0.385955	0.102103	4597901224	C34	1	0.49290001	52.723099	3060000	0	33.330002	81.25	22.248865	72962.73	0	0	0	0	1	1	0	1	3	Manufacturing
581	2011	0.326492	0.179482	6761622810	C34	1	0.6092	63.212601	4770000	0	33.330002	81.25	22.634529	93510	0	1	0	0	0	1	0	0	2	Manufacturing
581	2012	0.189489	0.087059	7929217436	C36	1	1.012	66.196999	4620000	0	36.360001	82.610001	22.793819	104321.9	0	1	0	0	0	1	0	0	2	Manufacturing
581	2013	0.235316	0.091816	11055973932	C36	1	0.93449998	61.952801	4410000	0	36.360001	88.889999	23.126236	141695.59	0	1	0	0	0	1	1	0	3	Manufacturing
581	2014	0.222622	0.116486	13074232731	C36	1	0.94550002	51.886002	5208000	0	36.360001	88.889999	23.293909	168874.1	0	1	0	0	0	1	1	0	3	Manufacturing
581	2015	0.222287	0.105221	14488589168	C36	1	1.0361	50.174198	4360000	0	36.360001	91.300003	23.396627	164561.62	0	1	0	0	0	1	0	1	3	Manufacturing
581	2016	0.223899	0.104811	15704093069	C36	1	1.0346	54.970901	4710000	0	36.360001	94.120003	23.477188	180748.37	1	1	0	0	0	1	1	0	3	Manufacturing
581	2017	0.241196	0.140267	17263771898	C36	1	0.93080002	47.878601	5070000	0	36.360001	94.120003	23.571877	232345.38	1	1	0	0	0	1	1	0	3	Manufacturing
581	2018	0.212524	0.123721	20231006224	C36	1	1.1172	51.240501	4760000	0	36.360001	90	23.730482	225028.06	1	1	0	0	0	1	0	0	2	Manufacturing
581	2019	0.270206	0.099867	20892041460	C36	1	1.1404999	53.008598	5370000	0	36.360001	88.239998	23.762634	223404.07	1	1	1	0	0	1	1	0	4	Manufacturing
581	2020	0.312834	0.108943	23958348186	C36	1	1.1607	51.553799	14498000	0	36.360001	90.910004	23.899582	242659.2	1	1	1	0	0	1	1	0	4	Manufacturing
581	2021	0.286304	0.098689	27350695388	C36	1	0.93430001	44.099499	22080000	0	36.360001	81.480003	24.032007	269144.3097	1	1	1	0	0	0	1	1	4	Manufacturing
582	2021	0.508957	0.059654	21319714248	G55	1	0.23909999	83.461304	3919200	0	33.330002	100	23.782898	168122.5039	1	1	0	0	0	1	1	1	4	Transportation, Storage and Postal Services
592	2010	0.355135	0.058805	1072858533	A02	0	0.2475	65.552902	2181300	0	40	83.330002	20.793592	37823.99	0	0	0	0	0	0	0	0	0	Agriculture, Forestry, Animal Husbandry and Fishery
592	2011	0.32262	0.019385	1926899932	A02	0	0.1621	56.9604	2153100	0	40	80	21.379179	37740.24	0	0	0	0	0	0	0	1	1	Agriculture, Forestry, Animal Husbandry and Fishery
592	2012	0.303001	0.021353	1822602632	A02	0	0.16859999	44.4939	2291320	0	40	76.919998	21.323532	50558.9	0	0	0	0	0	0	0	1	1	Agriculture, Forestry, Animal Husbandry and Fishery
592	2013	0.262255	0.038356	1825241228	A02	0	0.2104	36.093601	2329120	0	40	75	21.324978	51881.89	0	0	0	0	0	0	0	1	1	Agriculture, Forestry, Animal Husbandry and Fishery
592	2014	0.333412	0.048724	1826902776	A02	0	0.15270001	37.1618	2024200	0	40	75	21.325888	59916.51	0	0	0	0	0	0	0	1	1	Agriculture, Forestry, Animal Husbandry and Fishery
592	2015	0.098014	0.021047	2145355838	A02	0	0.2112	41.195	2415400	0	40	69.230003	21.48657	59319.05	0	0	0	0	0	0	1	1	2	Agriculture, Forestry, Animal Husbandry and Fishery
592	2016	0.163072	0.001346	3797895610	A02	0	0.193	35.854198	2496700	0	40	69.230003	22.057713	71281.69	1	0	0	0	0	0	1	0	1	Agriculture, Forestry, Animal Husbandry and Fishery
592	2017	0.194945	0.003995	4170574529	A02	0	0.2009	35.197201	2836000	0	40	66.669998	22.15132	71579.96	1	0	0	0	0	0	0	1	1	Agriculture, Forestry, Animal Husbandry and Fishery
592	2018	0.213906	0.022441	4344821746	A02	0	0.17649999	33.694	5792700	0	40	69.230003	22.192251	95401.08	1	0	0	0	0	0	0	1	1	Agriculture, Forestry, Animal Husbandry and Fishery
592	2019	0.158587	0.008209	4303768827	A02	0	0.1839	30.0763	4665900	0	40	66.669998	22.182756	88123.28	1	1	0	0	0	0	1	1	3	Agriculture, Forestry, Animal Husbandry and Fishery
592	2020	0.335763	-0.061196	4251015660	A02	0	0.1094	23.965599	3915800	0	40	60	22.170424	91342.01	0	1	0	0	0	0	1	1	3	Agriculture, Forestry, Animal Husbandry and Fishery
592	2021	0.400775	-0.185759	4935689416	A02	0	0.1187	21.5159	4664400	0	40	54.549999	22.319757	97796.97264	1	1	0	0	0	0	0	1	2	Agriculture, Forestry, Animal Husbandry and Fishery
596	2012	0.364091	0.166536	4241819550	C15	1	0.1485	71.590897	8141900	0	33.330002	100	22.168259	130268.88	0	0	1	0	0	1	0	1	3	Manufacturing
596	2013	0.356576	0.138372	5308127471	C15	1	0.13249999	66.921898	7493300	0	37.5	100	22.392506	163234.99	0	0	1	0	0	0	0	1	2	Manufacturing
596	2014	0.348088	0.118258	5816934562	C15	1	0.15369999	72.376801	6152400	0	33.330002	100	22.484039	164858.9	0	0	1	0	0	0	0	1	2	Manufacturing
596	2015	0.327075	0.131688	6413518166	C15	1	0.15790001	72.311996	5381300	0	33.330002	100	22.581675	176824.28	0	0	1	0	0	1	0	1	3	Manufacturing
596	2016	0.319987	0.128259	7183147641	C15	1	0.15700001	72.7258	5548600	0	33.330002	100	22.695004	201570.43	0	1	1	1	1	0	1	1	6	Manufacturing
596	2017	0.326182	0.156241	8736205154	C15	1	0.15350001	75.3358	6782700	0	33.330002	100	22.890741	183184.76	1	0	1	0	0	1	0	1	3	Manufacturing
596	2018	0.35813	0.185241	10152862119	C15	1	0.15090001	75.525803	9473400	0	33.330002	100	23.041021	197288.51	1	1	1	0	0	1	0	1	4	Manufacturing
596	2019	0.320024	0.200069	12509928450	C15	1	0.1596	77.225304	12856300	0	33.330002	100	23.249788	226565.92	0	1	0	0	0	1	0	1	3	Manufacturing
596	2020	0.31197	0.14572	13871297363	C15	1	0.1399	75.812103	14184100	0	33.330002	100	23.353088	246878.6	0	0	0	0	0	1	0	1	2	Manufacturing
596	2021	0.321237	0.116737	15186625709	C15	1	0.16159999	75.7145	18529700	0	33.330002	100	23.443682	287841.1483	0	1	0	0	0	1	0	1	3	Manufacturing
597	2010	0.630044	0.036338	6079879236	C27	1	0.65539998	55.9207	2911800	1	33.330002	75	22.52825	48045.45	1	0	0	0	0	0	0	0	0	Manufacturing
598	2010	0.365283	0.117157	2307233718	N78	1	0.1085	71.714996	1279300	1	33.330002	61.540001	21.559315	59473.73	1	0	1	1	1	1	0	1	5	Water, Environment and Public Facilities Management
598	2011	0.474344	0.107511	6192352750	N78	1	0.2032	59.702099	2549700	1	33.330002	66.669998	22.546581	80335.08	0	1	1	1	0	1	1	1	6	Water, Environment and Public Facilities Management
598	2012	0.478082	0.106631	7217047297	D46	1	0.17030001	57.882401	3106300	1	33.330002	69.230003	22.699711	82045.37	0	1	1	1	0	1	1	1	6	Electricity, Heat, Gas and Water Production and Supply
598	2013	0.346266	0.08782	8346000926	D46	1	0.0583	45.667801	2219400	1	37.5	66.669998	22.845049	90718.82	0	1	1	1	0	1	1	1	6	Electricity, Heat, Gas and Water Production and Supply
598	2014	0.383473	0.081432	10402980127	D46	1	0.045899998	46.474998	3446800	1	33.330002	64.709999	23.065357	114650.18	0	1	1	0	0	1	1	1	5	Electricity, Heat, Gas and Water Production and Supply
598	2015	0.414519	0.078013	12155946695	D46	1	0.063699998	46.610802	2550000	0	37.5	75	23.221085	140406.11	0	1	1	1	0	1	1	1	6	Electricity, Heat, Gas and Water Production and Supply
598	2016	0.459026	0.065683	14202138979	D46	1	0.078400001	46.720901	2557200	0	33.330002	69.230003	23.376657	137538.89	1	1	1	1	1	1	0	1	6	Electricity, Heat, Gas and Water Production and Supply
598	2017	0.456978	0.061768	16919335654	D46	1	0.076200001	45.745098	3411200	0	33.330002	64.709999	23.551723	169102.26	1	0	1	1	1	1	1	1	6	Electricity, Heat, Gas and Water Production and Supply
598	2018	0.466923	0.061521	18754656118	D46	1	0.0955	47.741798	1648500	0	60	61.110001	23.654707	182033.45	1	1	1	1	1	1	1	1	7	Electricity, Heat, Gas and Water Production and Supply
598	2019	0.526595	0.055701	20921739932	D46	1	0.2008	52.475201	3299800	0	50	53.330002	23.764055	211417.52	1	1	0	0	0	1	1	1	4	Electricity, Heat, Gas and Water Production and Supply
598	2020	0.574368	0.054425	25337499213	D46	1	0.34349999	58.364101	2986500	0	33.330002	58.82	23.955551	211613.7	1	0	1	1	0	1	1	1	5	Electricity, Heat, Gas and Water Production and Supply
598	2021	0.584369	0.056987	31201875757	D46	1	0.47749999	65.228203	4249400	0	33.330002	58.82	24.163744	255660.2753	0	1	1	0	0	1	0	1	4	Electricity, Heat, Gas and Water Production and Supply
607	2014	0.321592	0.102575	1423893366	C40	1	0.32370001	63.5205	4462200	0	45.450001	82.760002	21.07666	96693.04	0	1	0	0	0	1	0	1	3	Manufacturing
607	2015	0.286123	0.130925	1952952747	R85	1	0.31169999	66.339897	4699800	0	37.5	81.82	21.392609	96975.81	0	1	0	0	0	1	0	1	3	Culture, Sports and Entertainment
607	2016	0.326426	0.097768	2394800068	R85	1	0.32139999	65.370903	5534600	0	37.5	80.949997	21.596565	103207.61	0	0	0	0	0	1	0	1	2	Culture, Sports and Entertainment
607	2017	0.373694	0.069183	2969856121	R85	1	0.29319999	62.8909	5675400	0	37.5	85.709999	21.811779	119238.85	0	0	0	0	0	1	0	1	2	Culture, Sports and Entertainment
607	2018	0.346797	0.056155	3200604342	R85	1	0.29319999	62.620399	6037700	0	37.5	89.470001	21.886606	124551.98	1	1	0	0	0	1	0	1	3	Culture, Sports and Entertainment
607	2019	0.443476	0.022284	3492914189	R85	1	0.28569999	62.332699	5034700	0	42.860001	88.889999	21.974003	147036.02	1	1	0	0	0	1	1	1	4	Culture, Sports and Entertainment
607	2020	0.51301	-0.104852	3562695936	R85	1	0.28600001	61.845901	4861800	0	42.860001	85.709999	21.993784	151304.66	1	1	0	1	0	1	0	1	4	Culture, Sports and Entertainment
607	2021	0.54605	0.047775	3223661046	R85	1	0.2507	59.860001	4534700	0	37.5	85.709999	21.893784	156580.5175	1	0	0	0	0	1	0	1	2	Culture, Sports and Entertainment
612	2008	0.548336	0.131966	3430042027	C32	1	0.52590001	47.565601	2562200	0	33.330002	75	21.955839	38879.14	0	0	1	1	1	0	1	1	5	Manufacturing
612	2009	0.494623	0.087377	4037467430	C32	1	0.56620002	61.114601	2580000	1	37.5	81.25	22.118883	59635.5	0	0	0	1	0	1	0	1	3	Manufacturing
612	2010	0.483829	0.042025	3914482216	C32	1	0.60750002	42.958099	2707400	0	33.330002	87.5	22.08795	59158.88	0	0	1	0	1	1	0	1	4	Manufacturing
612	2011	0.502092	0.097214	3973587607	C32	1	0.57419997	38.219501	3699800	0	25	87.5	22.102936	57558.8	0	0	0	0	1	1	0	1	3	Manufacturing
612	2012	0.602019	0.006704	4922087172	C32	1	0.54710001	39.5294	4483851	0	33.330002	90.480003	22.316999	65394.59	0	0	1	0	1	1	0	1	4	Manufacturing
616	2016	0.511253	-0.039312	8763743292	K70	0	0.3263	26.7922	1640200	0	42.860001	84.620003	22.893888	228965	0	0	0	0	0	1	1	1	3	Real Estate
616	2017	0.572248	0.014528	8897805392	K70	0	0.35589999	25.4846	1981000	0	42.860001	77.269997	22.909071	129693.77	0	0	0	0	0	1	1	1	3	Real Estate
616	2018	0.27457	0.059673	10176063756	K70	0	0.33430001	24.465799	1922900	0	42.860001	77.779999	23.043304	266549.23	0	1	0	0	0	1	1	1	4	Real Estate
616	2019	0.280011	0.009729	6613278572	K70	0	0.3734	24.2521	3051400	0	42.860001	87.5	22.612345	193942.02	0	1	0	0	0	1	1	1	4	Real Estate
616	2020	0.08408	0.075143	7958582281	K70	0	0.21170001	20.2421	2103200	0	42.860001	80	22.797516	162950.57	1	1	1	1	0	1	1	1	6	Real Estate
623	2008	0.109864	0.159567	5638499597	C27	0	0.64590001	56.398701	2737500	0	42.860001	46.150002	22.452885	3133610.13	0	0	1	1	0	1	1	1	5	Manufacturing
623	2009	0.084029	0.194936	5777554657	C27	0	0.58139998	60.236	7985900	0	42.860001	46.150002	22.477247	3959711.77	0	0	1	1	0	1	1	1	5	Manufacturing
623	2010	0.082605	0.161868	7162205636	C27	0	0.38980001	42.056301	7534200	0	42.860001	46.150002	22.692083	4206330.06	0	0	1	0	0	1	0	1	3	Manufacturing
623	2011	0.097797	0.241785	7898192607	C27	0	0.44440001	45.7258	7077400	0	42.860001	53.330002	22.7899	4583235.38	0	0	1	1	0	1	0	0	3	Manufacturing
623	2012	0.110211	0.060641	10080725858	C27	0	0.3037	41.933201	6623300	0	42.860001	53.330002	23.033892	37174.05	0	0	1	0	0	1	1	1	4	Manufacturing
623	2013	0.11983	0.096824	10961469616	C27	0	0.31670001	37.194599	6686000	0	42.860001	57.139999	23.117653	41058.07	0	1	1	1	0	1	1	1	6	Manufacturing
623	2014	0.080649	0.105386	12106377305	C27	0	0.20299999	34.944199	8878100	0	42.860001	58.82	23.216999	39998.65	0	1	1	1	0	1	0	1	5	Manufacturing
623	2015	0.113463	0.134263	13769524683	C27	0	0.2226	35.059502	14456900	0	42.860001	64.290001	23.345724	53894.56	0	1	1	1	0	1	1	1	6	Manufacturing
623	2016	0.072096	0.086026	19834016267	C27	0	0.49700001	47.878899	10399500	0	42.860001	64.290001	23.710665	70147.33	1	0	1	1	0	1	1	1	5	Manufacturing
623	2017	0.060306	0.086941	20340503253	C27	0	0.57130003	48.943501	10485700	0	42.860001	68.419998	23.73588	135380.29	1	0	1	1	0	1	1	1	5	Manufacturing
623	2018	0.138458	0.041905	21831626601	C27	0	0.52249998	46.218201	7876400	0	42.860001	60	23.806625	112617.71	1	1	1	1	0	1	1	1	6	Manufacturing
623	2019	0.130081	0.058699	24658542293	C27	0	0.52270001	46.596199	9035300	0	50	53.849998	23.928389	100559.96	0	1	1	1	0	1	1	0	5	Manufacturing
623	2020	0.139806	0.064618	25800904916	C27	0	0.373	41.823101	7420800	0	33.330002	56.25	23.973675	72351.82	0	1	0	1	0	1	1	0	4	Manufacturing
623	2021	0.138597	0.063271	27353457084	C27	0	0.27919999	39.713699	7139900	0	33.330002	60	24.032108	76080.72218	0	1	0	0	0	1	0	1	3	Manufacturing
625	2008	0.498392	0.005438	14352917723	C37	1	0.068099998	50.623901	4273800	0	38.459999	82.760002	23.387218	71637.97	0	1	1	0	0	1	0	0	3	Manufacturing
625	2009	0.636533	0.044328	15367824845	C37	1	0.0942	57.4291	6155500	0	38.459999	89.660004	23.455542	98161.15	0	0	0	0	0	1	0	1	2	Manufacturing
625	2010	0.652501	0.063588	25249370053	C37	1	0.071999997	52.208599	6781300	0	33.330002	85.709999	23.952066	129752.9	1	0	1	0	0	1	1	1	4	Manufacturing
625	2011	0.599021	0.020929	30992159736	C37	1	0.1202	53.409801	8460046	0	33.330002	88.57	24.157	140181.29	0	1	1	1	0	1	0	1	5	Manufacturing
625	2012	0.666268	0.029411	36532118116	C36	1	0.12890001	65.934998	10078589	0	33.330002	87.879997	24.321457	164669.3	0	1	1	1	0	1	0	1	5	Manufacturing
625	2013	0.650706	0.063479	46117604792	C36	1	0.114	67.6623	10744706	0	33.330002	91.18	24.554461	96587.75	0	0	1	1	0	1	0	0	3	Manufacturing
625	2014	0.63472	0.109129	54612107747	C36	1	0.1076	59.840099	12182885	0	38.459999	91.669998	24.723522	120021.41	0	0	1	0	0	1	1	1	4	Manufacturing
625	2015	0.617805	0.110286	69687352891	C36	1	0.15620001	53.565498	13336861	0	38.459999	91.489998	24.967285	140722.33	0	1	1	1	0	1	0	1	5	Manufacturing
625	2016	0.592968	0.094305	89413988670	C36	1	0.16320001	55.723701	12301314	0	46.150002	91.300003	25.216543	143054.71	0	0	1	1	0	1	1	1	5	Manufacturing
625	2017	0.552762	0.062718	1.0651E+11	C36	1	0.22679999	55.308701	14002402	0	53.849998	91.43	25.39151	140697.54	1	0	1	1	0	1	1	1	5	Manufacturing
625	2018	0.506327	0.002473	1.06125E+11	C36	1	1.3247	57.002899	8612660	0	57.139999	92.110001	25.387884	161989.77	1	0	1	1	1	1	1	1	6	Manufacturing
625	2019	0.549934	-0.024926	93488854099	C36	1	1.385	61.070499	9500906	0	57.139999	87.5	25.261108	146072.43	1	1	1	1	0	1	1	1	6	Manufacturing
625	2020	0.557706	0.019736	97617053590	C36	1	1.5759	61.928001	25114554	0	61.540001	89.190002	25.304317	182143.44	1	1	1	1	0	1	0	1	5	Manufacturing
625	2021	0.587413	0.022449	1.18265E+11	C36	1	1.5687	54.264599	26787498	0	53.330002	92.68	25.496195	197016.1014	0	1	0	0	0	1	0	1	3	Manufacturing
627	2008	0.235789	0.013207	1324548484	C26	0	0.85579997	44.619999	1186000	0	42.860001	85.709999	21.004337	23625.28	0	0	1	1	0	1	0	0	3	Manufacturing
627	2009	0.269647	0.03735	1979520898	C26	0	0.62150002	24.7777	1132000	0	42.860001	85.709999	21.40612	22553.44	0	0	1	1	0	0	0	1	3	Manufacturing
627	2010	0.189368	0.02877	2155730175	C26	0	0.087899998	26.0058	1109600	0	42.860001	91.669998	21.491396	27195.51	1	0	1	1	1	1	0	1	5	Manufacturing
627	2011	0.249239	-0.050941	1976311276	C26	0	0.077	26.129	1137800	1	33.330002	92.860001	21.404497	36470.6	0	0	0	0	0	0	0	1	1	Manufacturing
627	2012	0.255418	0.020656	1883614535	C26	0	0.050500002	25.7712	1571800	1	33.330002	94.440002	21.356459	40861.63	0	0	0	0	0	1	0	1	2	Manufacturing
627	2013	0.334133	-0.044904	2064727679	C26	0	0.042100001	24.7533	2029500	1	33.330002	93.75	21.448265	46762.99	0	0	0	0	0	1	0	1	2	Manufacturing
627	2014	0.293458	0.065443	2156951594	C26	0	0.047899999	24.9172	1812500	1	33.330002	94.120003	21.491962	48095.65	0	0	0	0	0	1	0	1	2	Manufacturing
627	2015	0.259628	0.148221	2108497834	C26	0	0.1069	25.1329	1579000	0	33.330002	90	21.469242	51656.59	0	0	0	0	0	1	0	1	2	Manufacturing
629	2008	0.492897	-0.005785	22836009307	C31	1	0.36500001	62.175598	1851984	0	44.439999	100	23.851604	58799.75	0	0	0	0	0	0	1	0	1	Manufacturing
629	2009	0.719732	-0.007214	54759778163	C31	1	0.94739997	79.285301	0	0	44.439999	100	24.726221	46501.52	0	1	1	1	0	0	0	0	3	Manufacturing
629	2011	0.525744	0.069047	69228372531	C31	1	0.91579998	70.272598	90000	0	45.450001	94.739998	24.960676	244816.75	0	1	1	0	0	1	1	1	5	Manufacturing
629	2012	0.504488	0.050086	31332629073	B08	1	0.91579998	69.598297	3316558	1	50	95	24.167927	87643.79	0	1	1	0	0	1	1	1	5	Mining
629	2013	0.577386	0.043308	31060879206	B08	1	0.91579998	65.061302	2329500	0	36.360001	90	24.159214	80814.48	0	1	1	0	0	1	1	1	5	Mining
629	2014	0.767554	-0.096205	35749479562	B08	1	0.91579998	63.094299	1746200	0	36.360001	83.330002	24.299801	96291.7	0	1	1	1	0	1	1	1	6	Mining
629	2015	0.825853	-0.021587	52413572052	B08	1	0.69630003	64.374901	1414000	0	36.360001	85.709999	24.682432	88971.95	0	1	1	1	0	1	1	1	6	Mining
629	2018	0.351754	0.261376	10473232963	C32	1	0.69630003	63.533001	4784900	0	33.330002	91.300003	23.072088	115595.57	1	1	1	1	0	1	1	1	6	Manufacturing
629	2019	0.256702	0.119982	11865559099	C32	1	0.69630003	65.368896	4172200	0	33.330002	90.910004	23.196905	119058.35	1	1	1	1	0	1	1	1	6	Manufacturing
629	2020	0.158988	0.029535	12966139242	C32	1	0.69630003	63.4823	3207300	0	37.5	95.650002	23.285606	115785.88	0	1	1	1	1	1	1	1	7	Manufacturing
629	2021	0.221951	0.15905	13095674996	C32	1	0.98979998	64.662498	3494300	0	40	95.650002	23.295547	164260.4486	1	1	1	0	1	1	1	1	6	Manufacturing
630	2006	0.584872	0.084827	8347303584	C32	1	0.1279	41.455399	758000	0	33.330002	100	22.845205	45281.35	0	0	0	0	0	1	0	1	2	Manufacturing
630	2008	0.644369	0.07057	19751306302	C32	1	0.023499999	59.444801	1847700	0	36.360001	100	23.706486	47120.72	0	0	0	1	0	1	0	1	3	Manufacturing
630	2009	0.712469	0.051028	19278148774	C32	1	0.0473	63.785	1760200	0	40	100	23.682238	53348.33	0	0	1	1	0	0	1	1	4	Manufacturing
630	2010	0.742978	0.050101	23878900518	C32	1	0.067599997	74.8797	1699200	0	33.330002	100	23.896261	63638.58	1	0	1	0	0	1	1	1	4	Manufacturing
630	2011	0.645426	0.070627	33486836416	C32	1	0.060199998	60.266899	2367100	0	33.330002	100	24.234419	81519.57	0	0	1	0	0	1	0	1	3	Manufacturing
630	2012	0.697281	0.045888	32266636050	C32	1	0.0515	61.427898	4416160	0	35.709999	100	24.1973	78873.12	0	0	0	1	0	1	0	1	3	Manufacturing
630	2013	0.699186	0.017577	39892820233	C32	1	0.047499999	58.281502	3862900	0	38.459999	100	24.409462	85776.08	0	0	0	1	0	1	0	1	3	Manufacturing
630	2014	0.666115	0.025278	43107432963	C32	1	0.43259999	68.846397	3433200	0	40	100	24.486961	95149.48	0	0	1	0	0	1	0	1	3	Manufacturing
630	2015	0.66883	0.014908	46927186994	C32	1	0.1353	46.062199	3891600	0	33.330002	100	24.571863	95874.97	0	0	0	1	0	1	0	1	3	Manufacturing
630	2016	0.60694	0.034836	44167489786	C32	1	0.0579	50.533401	2934100	0	33.330002	96.43	24.511255	96134.86	0	0	1	1	0	1	1	1	5	Manufacturing
630	2017	0.611346	0.032831	44593883802	C32	1	0.24089999	50.0406	3311700	0	33.330002	96	24.520863	102573.56	1	0	1	1	0	1	1	1	5	Manufacturing
630	2018	0.585336	0.051106	47893545439	C32	1	0.2414	49.534599	3404400	0	33.330002	95.239998	24.592247	107681.67	1	0	1	1	0	1	1	1	5	Manufacturing
630	2019	0.582374	0.044512	46954071617	C32	1	0.2606	51.072102	3222800	0	33.330002	95.449997	24.572435	118252.7	0	0	1	1	0	1	0	1	4	Manufacturing
630	2020	0.604078	0.035617	47911462040	C32	1	0.29260001	52.2486	3927700	0	33.330002	95.650002	24.592621	109883.93	0	0	1	1	0	1	1	1	5	Manufacturing
630	2021	0.539755	0.101602	52183190515	C32	1	0.1314	45.543598	4743000	0	36.360001	95.830002	24.678026	145720.7441	1	0	1	0	0	1	0	1	3	Manufacturing
632	2007	0.766008	0.047876	2928248145	S90	1	0.77509999	54.990002	6856400	0	33.330002	82.349998	21.79767	74293.55	0	0	0	0	1	0	1	1	3	Integrated
632	2008	0.801206	0.025434	3335437573	S90	1	0.588	41.27	4594400	0	37.5	81.25	21.92787	97916.86	0	0	0	0	1	0	1	1	3	Integrated
632	2009	0.783497	0.037165	3143992964	S90	1	0.3012	23.5107	7013400	0	33.330002	88.239998	21.868759	110396.3	0	0	0	0	0	1	1	1	3	Integrated
632	2010	0.800281	0.035986	3003593637	S90	1	0.1312	20.07	9094600	0	37.5	88.239998	21.823074	139339.81	1	0	0	0	0	0	1	0	1	Integrated
632	2011	0.814329	0.028096	3385460071	S90	1	0.1196	18.85	12919000	0	37.5	88.239998	21.942755	155014.74	0	0	0	0	0	1	1	1	3	Integrated
632	2012	0.723404	0.029046	3791611656	F51	1	0.124	19.280001	14039000	0	42.860001	89.470001	22.056057	193020.53	0	0	0	0	0	1	1	1	3	Wholesale and Retail
632	2013	0.744141	0.032532	5143856785	F51	1	0.95679998	20.190001	14186800	0	42.860001	100	22.361069	183167.96	0	0	0	0	0	1	1	1	3	Wholesale and Retail
632	2014	0.758119	0.037335	5682528516	F51	1	1.0847	18.49	12199500	1	42.860001	100	22.460663	214475.5	0	0	0	0	0	1	1	1	3	Wholesale and Retail
632	2015	0.809664	0.032142	5926924550	F51	1	0.87819999	21.4517	5313000	1	42.860001	94.120003	22.502771	225941.14	0	0	0	0	0	1	1	1	3	Wholesale and Retail
635	2007	0.80923	0.081708	3181338287	C26	1	0.78329998	43.683998	502800	0	33.330002	77.779999	21.880568	44335.31	0	0	1	0	0	0	1	1	3	Manufacturing
635	2008	0.806885	0.060118	3723784585	C26	1	0.60519999	38.428299	1481300	0	33.330002	80	22.038006	40202.43	0	0	1	1	1	1	0	0	4	Manufacturing
635	2009	0.758209	0.057122	3978913965	C26	1	0.54860002	54.896	1506400	0	33.330002	83.330002	22.104275	42996.42	0	0	1	1	1	0	0	1	4	Manufacturing
635	2010	0.745928	0.07133	3751330907	C26	1	0.43000001	41.931499	2115000	0	33.330002	80	22.045376	48260.46	0	0	1	1	0	1	1	1	5	Manufacturing
635	2011	0.731939	0.059757	3678635529	C26	1	0.43540001	36.957298	2198600	0	33.330002	80	22.025808	54096.68	0	0	1	0	1	1	0	1	4	Manufacturing
635	2012	0.26082	0.030716	4004246252	C26	1	0.1881	63.452999	1921363.8	0	33.330002	81.82	22.11062	63808.85	0	0	1	1	0	1	1	1	5	Manufacturing
635	2013	0.227402	0.037942	3625969165	C26	1	0.1165	57.52	2045224.3	0	33.330002	78.949997	22.011387	77597.96	0	0	1	1	0	1	1	1	5	Manufacturing
635	2014	0.106284	0.029717	3551724657	C26	1	0.099299997	56.720001	1978400	0	33.330002	77.269997	21.9907	96243.88	0	0	1	1	0	1	1	1	5	Manufacturing
635	2015	0.111514	0.012637	3097142433	C26	1	0.046	52.0583	2510700	0	33.330002	76.919998	21.853746	99455.69	0	0	1	1	0	1	1	1	5	Manufacturing
635	2016	0.130624	0.044219	3143815317	C26	1	0.045699999	51.533298	2964900	0	37.5	68.419998	21.868704	100117.86	0	0	1	1	0	1	0	1	4	Manufacturing
635	2017	0.13317	0.035999	3330090621	C26	1	0.1428	56.790699	3572900	0	37.5	72.220001	21.926266	107662.12	0	0	1	1	0	1	1	1	5	Manufacturing
635	2018	0.156592	0.010305	3444162222	C26	1	0.142	55.873901	3430500	0	42.860001	75	21.959946	121513.31	1	0	1	1	0	1	1	1	5	Manufacturing
635	2019	0.137681	0.019878	3135961416	C26	1	0.073200002	52.114498	4959300	0	33.330002	76	21.866201	138988.23	1	1	1	1	0	1	1	0	5	Manufacturing
635	2020	0.139316	0.028229	3098309534	C26	1	0.0788	51.25	5766400	0	33.330002	85.709999	21.854122	147741.61	1	1	1	1	0	1	1	0	5	Manufacturing
635	2021	0.130256	0.000199	3134204219	C26	1	0.057	51.250301	6255200	0	33.330002	89.290001	21.865641	169334.3238	1	1	0	0	0	1	0	1	3	Manufacturing
651	2006	0.803329	0.051004	12666240005	C38	1	0.31439999	71.378502	2620000	0	42.860001	92.309998	23.262205	56214.23	0	0	0	0	1	0	0	0	1	Manufacturing
651	2007	0.770622	0.05545	16634577474	C38	1	0.64840001	78.966301	5026000	0	33.330002	93.330002	23.53475	46421.94	0	0	0	0	0	1	1	1	3	Manufacturing
651	2008	0.75164	0.081507	25547955384	C38	1	0.72719997	77.679298	4890000	0	33.330002	87.5	23.963823	62300.17	0	0	0	0	1	0	0	1	2	Manufacturing
651	2009	0.793273	0.063715	30564718944	C38	1	0.801	70.683098	8516000	0	33.330002	86.669998	24.143112	86181.81	0	0	0	0	1	1	0	1	3	Manufacturing
651	2010	0.786421	0.072363	51530250678	C38	1	0.78820002	61.264599	11800000	0	37.5	85.709999	24.665436	40076.79	0	1	0	0	0	1	1	1	4	Manufacturing
651	2011	0.784335	0.068956	65604378125	C38	1	0.74290001	63.674198	18470000	0	37.5	85.709999	24.906908	52321.62	0	1	0	0	0	1	0	1	3	Manufacturing
651	2012	0.7436	0.077174	85211594207	C38	1	0.7827	69.151703	13480000	1	37.5	86.669998	25.168404	63781.89	0	0	0	0	0	1	0	1	2	Manufacturing
651	2013	0.734734	0.095396	1.07567E+11	C38	1	0.85729998	62.253799	14342000	1	37.5	86.669998	25.401379	72715.65	0	0	0	0	0	0	0	1	1	Manufacturing
651	2014	0.711123	0.101198	1.33719E+11	C38	1	0.89039999	53.572899	19980978	1	33.330002	83.330002	25.619009	78978.71	0	1	0	0	1	1	0	1	4	Manufacturing
651	2015	0.699646	0.080277	1.56231E+11	C38	1	0.79640001	41.749802	22915100	1	33.330002	80	25.774601	81309.77	0	1	0	0	1	1	0	1	4	Manufacturing
651	2016	0.698834	0.075043	1.61698E+11	C38	1	0.95990002	47.240101	20245100	1	37.5	75	25.808996	79077.13	0	1	0	0	1	1	1	1	5	Manufacturing
651	2017	0.689094	0.125826	1.82374E+11	C38	1	1.2684	55.699299	26307400	1	42.860001	75	25.929325	92213.85	0	0	0	0	1	1	1	1	4	Manufacturing
651	2018	0.630963	0.120705	2.14988E+11	C38	1	1.2069	51.370098	29877000	1	33.330002	73.330002	26.093847	103287.03	0	1	0	0	1	1	1	1	5	Manufacturing
651	2019	0.604033	0.095154	2.51116E+11	C38	1	1.5467	59.0812	23119900	1	33.330002	75	26.249184	110207.7	0	1	0	0	0	1	1	1	4	Manufacturing
652	2008	0.614253	0.085874	5740165800	G58	1	0.0995	40.808201	1933500	0	33.330002	88.239998	22.470755	188039.7	0	0	1	1	0	1	1	1	5	Transportation, Storage and Postal Services
652	2009	0.633818	0.104268	6455945595	G58	1	0.091200002	39.544998	1565900	0	33.330002	87.5	22.588268	126317.87	0	0	1	0	1	0	1	1	4	Transportation, Storage and Postal Services
652	2010	0.672316	0.107689	7790691281	S90	1	0.085100003	40.322102	1089000	0	33.330002	87.5	22.776196	130694.56	1	0	1	1	0	1	0	1	4	Integrated
652	2011	0.801483	0.034098	9359889148	S90	1	0.094499998	39.308601	1334500	0	33.330002	72.730003	22.9597	173593.55	0	0	1	0	0	1	0	1	3	Integrated
652	2012	0.830865	0.03812	13759718595	F51	1	0.064000003	38.935001	1580550	0	33.330002	70	23.345011	121371.55	0	0	1	0	0	1	0	1	3	Wholesale and Retail
652	2013	0.849184	0.056701	16477390143	F51	1	0.087300003	38.334202	2650800	0	33.330002	66.669998	23.525255	145089.82	0	0	1	0	0	1	0	1	3	Wholesale and Retail
652	2014	0.852878	0.049564	20350854432	F51	1	0.153	41.224899	2616300	0	33.330002	66.669998	23.736389	170212.73	0	0	1	0	0	1	0	1	3	Wholesale and Retail
652	2015	0.86348	0.02533	23478664348	F51	1	0.1617	44.085602	3411800	0	33.330002	70	23.879358	171001.59	0	0	1	0	0	1	0	1	3	Wholesale and Retail
652	2016	0.864875	0.027985	28571621498	F51	1	0.1443	38.860199	4210000	0	33.330002	73.68	24.07568	187779.8	1	0	1	0	0	1	0	1	3	Wholesale and Retail
652	2017	0.852533	0.026626	32075005732	F51	1	0.1367	38.548901	6279500	1	37.5	75	24.191343	171729.09	1	0	1	0	0	1	1	1	4	Wholesale and Retail
652	2018	0.850991	0.03238	32822138717	F51	1	0.1371	37.929699	6891000	1	33.330002	68.970001	24.214369	163103.53	1	0	1	0	0	1	1	1	4	Wholesale and Retail
652	2019	0.82546	0.04016	34615685958	F51	1	0.13429999	37.738098	5866400	1	60	66.669998	24.267572	158926.21	1	1	1	0	0	1	1	1	5	Wholesale and Retail
652	2020	0.82049	0.028293	34235201085	F51	1	0.12639999	37.103401	5883800	0	42.860001	65.220001	24.256519	145232.4	1	1	1	1	0	1	1	1	6	Wholesale and Retail
652	2021	0.827947	0.027031	33614691826	F51	1	0.1416	37.6581	4860100	1	33.330002	66.669998	24.23823	155266.5856	1	1	1	0	0	1	0	1	4	Wholesale and Retail
655	2008	0.095427	0.378227	1118181608	C30	1	0.1023	58.7999	1276500	0	33.330002	100	20.83497	70399.57	0	0	1	1	0	1	0	0	3	Manufacturing
655	2009	0.127783	0.148257	1375548828	C30	1	0.079800002	67.333801	918200	0	33.330002	100	21.042118	67575.79	0	0	0	1	1	1	0	0	3	Manufacturing
655	2010	0.113821	0.266335	1918182810	B08	1	0.056699999	63.7052	906300	0	37.5	100	21.374643	100146.65	0	0	1	1	0	1	0	0	3	Mining
655	2011	0.11365	0.22428	2439410654	B08	1	0.050999999	62.393101	1557800	1	33.330002	100	21.615023	102379.8	0	0	1	1	0	1	0	0	3	Mining
655	2012	0.15671	0.07978	2933624238	B08	1	0.0447	63.1399	1293970	1	33.330002	100	21.799505	113063.53	0	0	0	1	0	1	0	1	3	Mining
655	2013	0.155839	0.096378	3336008792	B08	1	0.033399999	60.361599	1978200	1	37.5	100	21.928041	123693.18	0	0	0	0	0	1	0	0	1	Mining
655	2014	0.129441	0.075808	3594836877	B08	1	0.037799999	60.106499	1275500	0	33.330002	100	22.002764	125050.13	0	0	0	0	0	1	0	0	1	Mining
655	2015	0.068619	0.002192	3667212580	B08	1	0.044	61.346001	768600	0	42.860001	100	22.022697	95514.29	0	0	0	0	0	1	0	0	1	Mining
655	2016	0.125634	-0.200509	3430065636	B08	1	0.039500002	61.8437	947300	0	33.330002	100	21.955845	89679.84	0	0	0	1	0	1	0	1	3	Mining
655	2017	0.13236	-0.1128	3002739490	B08	1	0.039900001	60.090199	766700	0	33.330002	94.739998	21.82279	95113.32	0	0	0	1	0	1	0	1	3	Mining
655	2019	0.103187	0.072828	2715753948	B08	1	0.043699998	60.2094	1061400	0	33.330002	93.330002	21.722336	121471.03	0	1	0	1	0	1	0	1	4	Mining
655	2020	0.090695	0.086293	2888668821	B08	1	0.056200001	61.124199	1418500	0	33.330002	92.860001	21.784061	134189.2	1	1	0	0	0	1	0	1	3	Mining
655	2021	0.137763	0.060212	3105663621	B08	1	0.0656	59.9025	622900	0	33.330002	96.150002	21.856493	178915.843	1	1	1	0	0	1	0	1	4	Mining
661	2019	0.307654	0.217765	9413045745	C27	1	1.0441	53.729698	12535000	0	37.5	73.330002	22.965363	302306.33	1	0	0	0	0	0	0	0	0	Manufacturing
661	2020	0.268417	0.228456	12721347980	C27	1	0.93300003	52.2822	12616700	0	33.330002	81.25	23.266548	247201.08	1	0	0	0	0	0	0	0	0	Manufacturing
661	2021	0.234456	0.201079	16844623212	C27	1	0.792	46.104401	10919400	0	33.330002	80.949997	23.547297	267624.2676	1	1	1	1	1	1	1	1	7	Manufacturing
663	2007	0.586136	0.044915	1060106103	A02	1	0.73559999	64.744499	895410	0	33.330002	85.709999	20.781635	28135.35	0	0	1	0	1	1	0	0	3	Agriculture, Forestry, Animal Husbandry and Fishery
663	2008	0.642828	0.038302	1287363049	A02	1	0.62129998	55.549301	1042622	0	33.330002	85.709999	20.975863	40409.62	0	0	1	0	1	0	0	0	2	Agriculture, Forestry, Animal Husbandry and Fishery
663	2009	0.645256	0.015512	1095989530	A02	1	0.6031	52.139999	964212	0	42.860001	85	20.814924	36042.43	0	0	1	1	1	1	0	0	4	Agriculture, Forestry, Animal Husbandry and Fishery
663	2010	0.718408	0.024502	1323931366	A02	1	0.6031	51.299999	1032100	0	33.330002	90	21.003872	29070.74	0	0	0	0	0	0	0	0	0	Agriculture, Forestry, Animal Husbandry and Fishery
663	2011	0.75086	3.00E-06	1521575353	A02	1	0.57440001	50.4231	1268700	0	33.330002	90.910004	21.143013	35527.05	0	0	0	0	0	0	0	1	1	Agriculture, Forestry, Animal Husbandry and Fishery
663	2012	0.739844	0.05213	1511585243	A02	1	0.48339999	46.540001	1115800	0	33.330002	90.910004	21.136425	50499.7	0	0	0	0	0	0	0	1	1	Agriculture, Forestry, Animal Husbandry and Fishery
663	2013	0.733792	0.045227	1459912050	A02	1	0.41249999	43.4133	1166700	0	42.860001	91.669998	21.101643	62474.85	0	0	0	0	0	0	0	1	1	Agriculture, Forestry, Animal Husbandry and Fishery
663	2014	0.741733	0.026074	1354724726	A02	1	0.42089999	42.6166	1206100	0	42.860001	88.239998	21.026865	56335.58	0	0	0	0	0	0	0	1	1	Agriculture, Forestry, Animal Husbandry and Fishery
663	2015	0.486907	0.030238	1370847631	A02	1	1.5759	39.127399	1256400	0	42.860001	88.239998	21.038694	39080.06	0	0	0	0	0	0	0	1	1	Agriculture, Forestry, Animal Husbandry and Fishery
663	2016	0.500101	0.05329	3983671427	C21	1	1.5759	38.643398	2680800	0	42.860001	87.5	22.105469	103662.65	0	0	0	1	0	0	1	0	2	Manufacturing
663	2017	0.46751	0.041407	4323941191	C21	1	1.5759	38.071098	3971100	0	42.860001	85	22.187433	94454.23	0	0	0	1	0	0	1	1	3	Manufacturing
663	2018	0.699734	-0.466343	4135791082	C21	1	1.5759	32.4716	3461600	0	42.860001	85	22.142944	99154.94	1	0	0	1	0	0	1	1	3	Manufacturing
663	2019	0.765554	-0.072872	2788596508	C21	1	1.3799	32.933601	3109100	0	42.860001	84.209999	21.748804	91163.67	1	1	1	0	0	0	1	1	4	Manufacturing
663	2021	0.502262	0.047243	1518856790	C21	1	1.2465	30.4837	2291700	0	50	90.480003	21.141224	84602.359	1	0	0	0	0	1	1	1	3	Manufacturing
667	2008	0.246023	0.067339	2493533456	K70	0	1.8434	58.1506	5239500	0	55.560001	92.860001	21.636967	85480.84	0	0	0	0	1	1	0	1	3	Real Estate
667	2009	0.40591	0.045834	6219117531	K70	0	1.6014	58.7206	4041800	0	55.560001	84.620003	22.550894	86534.99	0	0	1	1	0	1	0	1	4	Real Estate
667	2010	0.474821	0.034982	8512906025	K70	0	1.3947001	40.7589	6293900	0	55.560001	78.57	22.864849	86257.1	1	0	0	0	0	1	1	1	3	Real Estate
667	2011	0.502322	0.024027	9623022155	K70	0	1.5635	44.148602	7592700	0	55.560001	71.43	22.987425	85786.24	0	0	0	0	0	1	0	1	2	Real Estate
667	2012	0.570583	0.022009	10889571353	K70	0	1.5537	42.43	8343200	0	55.560001	68.75	23.111071	89013.15	0	0	1	0	0	1	1	1	4	Real Estate
671	2006	0.683418	0.021789	658369199.5	S90	0	1.0244	65.870598	765000	0	36.360001	73.68	20.305277	23376.21	0	0	0	0	1	1	0	0	2	Integrated
671	2007	0.763885	0.040358	1207287751	S90	0	0.98460001	60.599998	419600	0	36.360001	78.949997	20.911642	15887.51	0	0	1	0	0	1	0	0	2	Integrated
671	2008	0.740837	0.036534	1761199778	S90	0	2.1084001	72.011002	549600	0	36.360001	78.949997	21.289261	29391.37	0	0	0	0	0	1	0	0	1	Integrated
671	2009	0.623011	0.075876	2680226082	S90	0	1.7841001	72.572304	549600	0	36.360001	78.949997	21.709167	41384.19	0	0	0	0	0	1	0	1	2	Integrated
671	2010	0.534319	0.131178	3322596609	S90	0	1.6025	62.671299	1091000	0	20	76	21.924013	29845.33	0	0	1	0	0	1	1	0	3	Integrated
671	2011	0.670823	0.035457	5903748548	K70	0	1.6841	71.207603	3591200	0	42.860001	64.290001	22.498854	112983.51	0	0	0	0	0	1	1	1	3	Real Estate
671	2012	0.764088	0.048642	13188700936	K70	0	1.6937	83.0532	9744000	0	42.860001	66.669998	23.302626	183774.83	0	0	0	0	0	1	1	1	3	Real Estate
671	2013	0.868614	0.027858	16445344201	K70	0	1.2742	78.547501	11719400	0	42.860001	73.68	23.523308	218023.53	0	0	0	0	0	1	1	1	3	Real Estate
671	2014	0.846881	0.041259	32710619895	K70	0	1.8118	84.033798	17761600	0	42.860001	73.68	24.210966	316535.84	0	0	0	0	0	1	1	1	3	Real Estate
671	2015	0.804169	0.033968	46229436628	K70	0	2.5357001	78.2323	26716700	0	42.860001	73.330002	24.556883	452970.98	0	0	0	0	0	1	1	1	3	Real Estate
671	2016	0.842861	0.017396	70173296581	K70	0	2.4744999	72.406303	24426700	0	33.330002	77.269997	24.974234	475632.56	0	0	0	0	0	1	1	1	3	Real Estate
671	2017	0.856649	0.017499	1.20431E+11	K70	0	2.5625999	72.876801	19955000	1	33.330002	82.610001	25.514339	309355.32	1	0	0	0	0	1	1	1	3	Real Estate
671	2018	0.844228	0.026588	2.1325E+11	K70	0	2.5316	73.073303	25822000	1	36.360001	75	26.085732	331480.37	0	0	0	0	0	1	1	1	3	Real Estate
671	2019	0.834503	0.02496	2.63397E+11	K70	0	2.4626	74.842903	26855000	1	40	73.68	26.296926	492195.1	1	1	0	1	0	1	1	1	5	Real Estate
671	2020	0.8318	0.027422	3.07552E+11	K70	0	2.0646	73.686996	27230200	1	33.330002	77.269997	26.45191	274660.92	0	1	0	0	0	1	1	1	4	Real Estate
672	2014	0.538752	0.148419	3310973325	C30	0	1.5297	83.351799	2810000	1	33.330002	88.889999	21.920507	57309.66	0	0	1	0	0	1	0	1	3	Manufacturing
672	2015	0.601407	0.029854	3850366198	C30	0	1.5297	82.146202	3630000	1	33.330002	90.480003	22.071434	59192.11	0	0	1	0	0	1	0	1	3	Manufacturing
672	2016	0.724193	0.046519	5908577546	C30	0	1.1325999	68.923698	3820000	1	33.330002	89.470001	22.49967	69494.91	0	0	1	1	0	1	0	1	4	Manufacturing
672	2017	0.607327	0.197192	5813051108	C30	0	0.9777	64.914398	4420000	1	33.330002	85	22.483372	90126.78	1	0	1	1	0	1	0	1	4	Manufacturing
672	2018	0.490646	0.295253	5987757605	C30	0	0.97549999	65.456497	5934000	1	33.330002	85.709999	22.512983	86778.89	1	0	1	1	0	1	1	1	5	Manufacturing
672	2019	0.41616	0.324687	7002430719	C30	0	0.98329997	67.677299	6103000	1	33.330002	84.209999	22.669523	88425.07	1	1	1	1	1	1	0	1	6	Manufacturing
672	2020	0.366158	0.243166	9899462609	C30	0	1.0224	63.739799	9199900	1	33.330002	85	23.015747	86506.16	1	1	1	1	1	1	0	1	6	Manufacturing
672	2021	0.402857	0.187932	11303732426	C30	0	0.94569999	68.431396	7962100	1	33.330002	85	23.148399	108173.3778	1	1	1	0	0	1	1	1	5	Manufacturing
680	2008	0.395555	0.144127	3850898155	C35	1	0.2597	46.063099	6373076	0	33.330002	100	22.071571	109061.81	0	1	1	1	0	1	0	1	5	Manufacturing
680	2009	0.461523	0.089218	5168010915	C35	1	0.3057	50.9305	5449441	0	37.5	100	22.365753	130450.49	0	1	1	1	0	1	0	1	5	Manufacturing
680	2010	0.591711	0.110029	6338270585	C35	1	0.56019998	43.185699	5455557	0	33.330002	100	22.569872	173036.7	1	1	1	0	0	1	0	1	4	Manufacturing
680	2011	0.648312	0.070314	10698073239	C35	1	0.35260001	33.2715	7740458	0	33.330002	90.910004	23.09333	180331.15	0	0	1	1	0	1	1	1	5	Manufacturing
680	2012	0.630917	0.027215	13809171572	C35	1	0.1052	27.1723	8000663	0	33.330002	92.309998	23.348598	91091.73	0	0	1	1	0	1	1	1	5	Manufacturing
680	2013	0.62131	-0.005806	13305699159	C35	1	0.069200002	29.547001	6888156	0	33.330002	92.309998	23.311459	101608.31	0	0	1	0	0	1	1	1	4	Manufacturing
680	2014	0.597773	0.018595	12622354098	C35	1	0.063699998	29.7733	4233770	0	33.330002	82.760002	23.258736	93342.32	0	0	1	1	0	1	1	1	5	Manufacturing
680	2015	0.628449	-0.086756	11210769100	C35	1	0.1709	33.122002	4591000	0	33.330002	80.769997	23.140141	84716.53	0	0	1	1	0	1	1	1	5	Manufacturing
680	2016	0.620766	0.011553	9398845308	C35	1	0.1586	32.417198	1829300	0	33.330002	76	22.963852	92455	1	0	1	1	0	1	1	1	5	Manufacturing
680	2017	0.621864	0.021133	9262041348	C35	1	0.1727	32.634998	3546600	0	33.330002	80.769997	22.94919	96134.4	1	0	1	1	1	1	1	1	6	Manufacturing
680	2018	0.608086	0.018011	9660597028	C35	1	0.1406	32.633301	3426789	0	33.330002	82.610001	22.991322	117923.62	1	0	1	1	1	1	1	1	6	Manufacturing
680	2019	0.584022	0.018072	9371852019	C35	1	0.1416	32.610901	3412100	0	33.330002	80	22.960976	111006.53	1	1	1	1	1	1	1	1	7	Manufacturing
680	2020	0.606005	0.02336	8930798194	C35	1	0.1185	31.900499	4894200	0	33.330002	77.269997	22.912771	125624.31	1	1	1	1	1	1	1	1	7	Manufacturing
680	2021	0.562697	0.024551	9702686556	C35	1	0.7123	41.6087	6321600	0	33.330002	84.209999	22.995668	152384.2419	1	1	1	1	1	1	0	1	6	Manufacturing
681	2019	0.253447	0.069123	4230024684	R87	0	2.5936	15.5348	4632100	0	37.5	73.330002	22.165474	264887.28	1	1	0	0	0	1	0	1	3	Culture, Sports and Entertainment
681	2020	0.215325	0.051503	4117179172	R87	0	2.4609001	9.3605003	4017900	0	37.5	73.68	22.138433	232294.12	0	0	0	0	0	0	0	0	0	Culture, Sports and Entertainment
681	2021	0.174475	0.043705	4038764459	R87	0	2.4298999	16.582701	4894800	0	37.5	73.330002	22.119205	277137.8655	1	1	0	0	0	1	0	1	3	Culture, Sports and Entertainment
685	2021	0.313185	0.074218	20888502512	D46	1	0.3339	67.352303	5054500	1	50	69.57	23.762465	109481.0328	1	1	1	0	0	0	1	1	4	Electricity, Heat, Gas and Water Production and Supply
690	2008	0.51222	0.106487	4721363264	D44	0	0.42070001	59.664799	4200000	0	38.459999	87.5	22.275364	43260.07	0	0	0	0	0	1	0	1	2	Electricity, Heat, Gas and Water Production and Supply
690	2009	0.538631	0.131337	4918656747	D44	0	0.2387	41.665501	5000000	0	38.459999	83.330002	22.316301	64430.17	0	0	1	1	0	1	0	1	4	Electricity, Heat, Gas and Water Production and Supply
690	2010	0.567412	0.082714	6444436508	D44	0	0.1198	36.977402	5770000	0	38.459999	79.169998	22.586483	81631.51	0	0	1	1	0	1	0	1	4	Electricity, Heat, Gas and Water Production and Supply
690	2011	0.5927	0.057287	7371291181	D44	0	0.071900003	34.689301	3350000	0	45.450001	70.589996	22.72086	74054.44	0	0	1	0	0	1	0	1	3	Electricity, Heat, Gas and Water Production and Supply
690	2012	0.59808	0.092551	8119212428	D44	0	0.1156	43.453098	3270000	0	33.330002	61.900002	22.817499	125435.78	0	0	1	0	0	1	0	1	3	Electricity, Heat, Gas and Water Production and Supply
690	2013	0.533225	0.175065	9532982684	D44	0	0.084200002	34.930302	3730000	0	33.330002	46.669998	22.978024	103102.04	0	0	1	0	0	1	0	1	3	Electricity, Heat, Gas and Water Production and Supply
690	2015	0.478615	0.110384	9555576987	D44	0	0.2436	46.819	8544600	0	33.330002	60	22.980391	219888.45	0	0	1	0	0	1	0	1	3	Electricity, Heat, Gas and Water Production and Supply
690	2016	0.476761	0.067426	9701528230	D44	0	0.37760001	60.379299	10618500	0	33.330002	68.75	22.99555	161806.34	1	0	1	1	0	1	0	1	4	Electricity, Heat, Gas and Water Production and Supply
690	2017	0.512	0.01911	15745310814	D44	0	0.99879998	32.740799	9703700	0	33.330002	66.669998	23.479809	167197.31	1	0	1	0	0	1	0	1	3	Electricity, Heat, Gas and Water Production and Supply
690	2018	0.589695	0.040865	17389109890	D44	0	1.0806	33.460098	14321300	0	33.330002	62.5	23.579109	190055.42	1	1	1	0	0	1	0	1	4	Electricity, Heat, Gas and Water Production and Supply
690	2019	0.499557	0.077169	21593167649	D44	0	1.0894001	34.861698	16827300	0	33.330002	64.290001	23.795643	266219.38	1	1	1	1	0	1	0	1	5	Electricity, Heat, Gas and Water Production and Supply
690	2020	0.435297	0.134578	18986191019	D44	0	0.94	38.085701	15516200	0	33.330002	61.540001	23.666977	356735.64	1	1	1	0	0	1	0	1	4	Electricity, Heat, Gas and Water Production and Supply
690	2021	0.43223	0.060592	19301617062	D44	0	0.61879998	28.128	8323900	0	33.330002	72.220001	23.683455	384307.1922	1	1	1	0	0	1	0	1	4	Electricity, Heat, Gas and Water Production and Supply
701	2014	0.790127	0.062593	8464959446	F51	1	0.7058	42.917801	8179200	0	33.330002	72.730003	22.859201	102591.43	0	0	0	0	0	1	0	1	2	Wholesale and Retail
701	2015	0.705449	0.049202	10534975018	F51	1	0.64020002	38.473301	4715100	0	33.330002	73.68	23.077967	87205.99	0	0	0	0	0	1	0	1	2	Wholesale and Retail
701	2016	0.657712	0.043268	14201069729	F51	1	1.2185	40.046501	4754000	0	33.330002	75	23.376583	102827.76	0	1	0	1	1	1	0	1	5	Wholesale and Retail
701	2017	0.646789	0.023779	15992918171	F51	1	1.1194	35.0942	4830000	0	33.330002	73.910004	23.495411	95044.75	0	1	0	1	1	1	0	1	5	Wholesale and Retail
701	2018	0.691093	0.048348	17095966619	F51	1	1.0252	32.243401	4220800	0	33.330002	77.269997	23.562109	104220.73	0	1	0	1	1	1	1	1	6	Wholesale and Retail
701	2019	0.844306	-0.080102	16393294195	F51	1	1.0233999	30.3351	5177800	0	33.330002	76.190002	23.520138	106650.33	1	1	1	1	0	1	0	1	5	Wholesale and Retail
701	2020	0.830433	0.027933	19734565469	F51	1	0.13950001	29.4182	5925600	0	42.860001	75	23.705637	112882.25	1	1	1	1	0	1	1	1	6	Wholesale and Retail
701	2021	0.77795	0.045334	17922930996	F51	1	0.094899997	46.174999	7505800	0	37.5	83.870003	23.609346	148161.0972	0	1	0	0	0	1	1	1	4	Wholesale and Retail
703	2019	0.659003	0.067848	61834734497	C28	0	0.37380001	72.209602	8171200	0	42.860001	78.949997	24.847731	112002.59	1	1	1	1	0	1	0	1	5	Manufacturing
703	2020	0.671666	0.07071	85763292709	C28	0	0.42879999	66.499199	10454000	1	33.330002	75	25.174856	115942.63	1	1	1	1	0	1	0	1	5	Manufacturing
703	2021	0.687915	0.060981	92685505184	C28	0	0.391	65.497704	12045800	1	33.330002	81.25	25.252478	126654.5071	1	1	1	0	0	1	1	1	5	Manufacturing
707	2008	0.575134	0.087578	4180591175	C26	1	0.18790001	32.276798	2126430	0	33.330002	87.5	22.153719	34947.39	0	0	1	1	0	1	1	1	5	Manufacturing
707	2009	0.585284	0.021388	5279231935	C26	1	0.3019	46.890999	1638400	1	33.330002	85.709999	22.387047	38484.88	0	0	1	1	0	1	1	1	5	Manufacturing
707	2010	0.673384	0.030949	5409510310	C26	1	0.1565	31.3526	2230500	0	33.330002	86.669998	22.411425	44262.43	1	0	0	1	0	1	0	0	2	Manufacturing
707	2016	0.911002	-0.031858	11082589412	C26	1	0.079999998	26.6154	1582100	1	33.330002	69.230003	23.128641	35364.51	0	0	1	1	1	1	0	0	4	Manufacturing
708	2019	0.651766	0.09732	70163292209	C31	1	0.1971	96.7528	56550000	0	33.330002	96	24.974091	342362.19	1	1	1	1	0	1	1	1	6	Manufacturing
708	2020	0.633461	0.100682	72585012817	C31	1	0.1971	97.177696	52420000	0	33.330002	95.239998	25.008024	196750.43	1	1	1	1	0	1	1	1	6	Manufacturing
708	2021	0.61158	0.11757	77468141637	C31	1	0.19320001	95.865997	56300000	0	33.330002	94.440002	25.073133	250006.0147	1	1	1	1	0	1	1	1	6	Manufacturing
709	2008	0.686328	0.076574	35613832019	C31	1	0.1428	65.975998	2541200	0	33.330002	89.470001	24.296	76534.69	0	1	1	1	0	1	1	1	6	Manufacturing
709	2009	0.707163	0.022262	89450455750	C31	1	0.1207	70.344902	2325300	0	33.330002	89.470001	25.216951	75042.09	0	1	1	1	0	0	1	1	5	Manufacturing
709	2010	0.704805	0.032666	1.02734E+11	C31	1	0.76660001	51.713299	1717013	0	36.360001	100	25.355406	99828.42	0	0	0	1	0	1	1	1	4	Manufacturing
709	2011	0.682523	0.030169	1.3499E+11	C31	1	0.5388	69.0439	3947200	0	36.360001	100	25.628468	113420.85	0	0	0	0	0	1	1	1	3	Manufacturing
709	2012	0.712047	0.019381	1.41041E+11	C31	1	0.5388	70.298103	2785500	0	36.360001	100	25.672314	115127.92	0	0	0	0	0	1	1	1	3	Manufacturing
709	2013	0.731628	0.021065	1.54784E+11	C31	1	0.5388	69.451401	2061900	0	33.330002	100	25.765297	119906.3	0	0	0	1	0	1	1	1	4	Manufacturing
709	2014	0.734403	0.028195	1.66898E+11	C31	1	0.5431	70.416199	1777900	0	33.330002	100	25.840649	117367.56	0	0	0	1	0	1	1	1	4	Manufacturing
709	2015	0.745003	0.028253	1.70368E+11	C31	1	0.66909999	64.749397	2740000	0	33.330002	100	25.861227	123935.01	0	0	0	0	0	1	1	1	3	Manufacturing
709	2016	0.749285	0.03014	1.78812E+11	C31	1	0.63620001	69.999001	3065000	0	33.330002	100	25.909597	118302.73	1	1	0	0	1	1	1	1	5	Manufacturing
709	2017	0.749358	0.035539	1.8599E+11	C31	1	0.59530002	64.721802	2668900	0	33.330002	100	25.948957	130843.71	1	1	1	0	1	1	1	1	6	Manufacturing
709	2018	0.717593	0.047189	1.90148E+11	C31	1	0.6182	67.596802	3236900	0	36.360001	100	25.971067	141869.79	1	1	1	0	1	1	1	1	6	Manufacturing
709	2019	0.722388	0.03796	2.08746E+11	C31	1	0.64279997	67.722702	3516900	0	36.360001	95	26.064386	136392.34	1	1	1	1	1	1	1	1	7	Manufacturing
709	2020	0.749499	0.030907	2.23122E+11	C31	1	0.66949999	70.133301	3125800	0	36.360001	96.550003	26.130985	134602.8	1	1	1	1	0	1	1	1	6	Manufacturing
709	2021	0.749848	0.039108	2.4123E+11	C31	1	0.667	68.448799	6725700	0	36.360001	90.480003	26.209017	150049.6113	1	0	1	0	1	1	1	1	5	Manufacturing
717	2008	0.669902	-0.085465	16838366514	C31	1	0.093699999	43.811001	1474500	0	36.360001	100	23.546926	71126.68	0	1	1	0	0	1	1	1	5	Manufacturing
717	2009	0.683931	0.02268	17281157076	C31	1	0.2219	57.1511	2408700	0	36.360001	95	23.572882	64854.4	0	1	1	1	1	1	1	1	7	Manufacturing
717	2010	0.748163	0.013434	18340820687	C31	1	0.056200001	37.271999	2290100	0	36.360001	94.440002	23.632395	68580.11	0	0	1	1	0	1	1	0	4	Manufacturing
717	2021	0.468118	0.109127	17756397835	C31	1	0.1293	60.033001	7766000	0	42.860001	77.269997	23.600012	197230.156	1	0	1	0	0	1	1	1	4	Manufacturing
718	2010	0.753112	0.077746	9138986779	K70	0	1.5502	41.506599	3959100	1	42.860001	61.540001	22.935816	95119.61	1	0	0	0	0	1	0	1	2	Real Estate
718	2011	0.74768	0.064242	15211798896	K70	0	1.5915999	42.658298	4873400	1	45.450001	80	23.445337	90263.73	0	0	0	0	0	1	0	1	2	Real Estate
718	2012	0.730568	0.062002	17350427756	K70	0	2.3831999	43.7043	4540100	1	50	82.349998	23.576883	77473.22	0	0	0	0	0	1	0	1	2	Real Estate
718	2013	0.79086	0.045492	19138438217	K70	0	1.564	35.207401	5809300	1	50	83.330002	23.674965	93177.81	0	0	0	0	0	1	0	1	2	Real Estate
718	2014	0.771962	0.057649	20696857296	K70	0	1.5009	33.531898	5753600	1	42.860001	84.209999	23.753248	115814.52	0	0	0	0	0	1	0	1	2	Real Estate
718	2015	0.614116	0.058428	21376167781	K70	0	1.7402	40.7766	4917000	1	42.860001	87.5	23.785542	109947.01	0	0	0	0	0	1	0	0	1	Real Estate
718	2016	0.611588	0.075331	25467944588	K70	0	1.7402	39.624199	7046900	1	42.860001	86.669998	23.960686	143839.02	0	0	1	1	0	1	0	0	3	Real Estate
718	2017	0.540393	0.080272	21192861788	K70	0	1.6345	31.9631	7773500	1	42.860001	85.709999	23.77693	165253.52	0	0	0	1	0	1	0	0	2	Real Estate
718	2018	0.529465	0.07605	19704285504	K70	0	1.6524	31.6047	7034900	1	42.860001	85.709999	23.704102	220135.57	1	0	0	1	0	1	0	0	2	Real Estate
718	2019	0.526626	0.098041	18887604443	K70	0	1.529	31.867701	5602000	1	42.860001	86.669998	23.661772	161284.55	1	1	1	0	0	1	0	0	3	Real Estate
718	2020	0.455319	0.100255	17978081663	K70	0	1.8465	39.665298	4934400	1	42.860001	100	23.612419	135604.96	1	1	1	0	0	1	0	0	3	Real Estate
718	2021	0.411257	0.065705	16112804597	K70	0	1.4646	26.7346	6679000	1	42.860001	100	23.50288	209319.1903	1	0	1	0	0	1	0	1	3	Real Estate
719	2020	0.342158	0.066538	12597408986	R85	1	0.2999	83.770897	6539400	0	33.330002	84	23.256758	106007.39	1	0	1	1	0	1	0	1	4	Culture, Sports and Entertainment
719	2021	0.361004	0.063654	13649895196	R85	1	0.34529999	81.683296	7433000	0	37.5	80.949997	23.336998	120494.1866	1	1	0	0	0	1	1	1	4	Culture, Sports and Entertainment
725	2008	0.518059	-0.052949	13381274861	C39	1	0.91430002	56.197701	6946600	0	36.360001	73.910004	23.317122	65574.82	0	0	1	0	0	0	0	0	1	Manufacturing
725	2010	0.368249	-0.041573	30613980480	C39	1	2.5130999	52.571701	10007000	0	36.360001	80	24.144722	67217.76	0	0	1	1	0	1	0	1	4	Manufacturing
725	2011	0.490391	0.012735	54229952769	C39	1	2.5130999	51.930099	11579400	0	36.360001	80	24.716499	109157.71	0	0	1	1	0	1	0	1	4	Manufacturing
725	2012	0.474486	0.007122	68769415646	C39	1	2.1189001	58.258301	13197543	0	36.360001	80	24.954025	105581.93	0	0	1	1	1	1	0	1	5	Manufacturing
725	2013	0.587693	0.037005	67105360865	C39	1	2.01	43.1492	17121500	0	36.360001	82.860001	24.929529	114696.78	0	0	1	1	1	1	1	1	6	Manufacturing
725	2014	0.43512	0.021936	92538451492	C39	1	2.6150999	72.491501	19274100	0	33.330002	81.25	25.250891	117637.82	0	0	0	1	1	1	1	1	5	Manufacturing
725	2015	0.486537	0.022998	1.3624E+11	C39	1	2.0848	46.923801	16362100	0	36.360001	79.410004	25.637686	118319.15	0	0	0	0	1	1	1	1	4	Manufacturing
725	2016	0.551437	0.023455	1.52593E+11	C39	1	2.1315	48.726398	28051800	0	33.330002	86.489998	25.75104	132542.48	1	1	1	1	1	1	1	1	7	Manufacturing
725	2017	0.592813	0.045641	2.05135E+11	C39	1	1.863	41.334999	40829200	0	33.330002	84.849998	26.046934	138994.59	1	1	1	1	1	1	1	1	7	Manufacturing
725	2018	0.604125	0.024073	2.56109E+11	C39	1	1.7774	37.609901	65885500	0	33.330002	86.489998	26.268867	134510.98	1	1	1	1	1	1	1	1	7	Manufacturing
725	2019	0.585627	0.007338	3.04028E+11	C39	1	1.6670001	42.815498	48071700	0	33.330002	87.18	26.440388	171527.52	1	1	1	1	0	1	1	1	6	Manufacturing
725	2020	0.591291	0.020608	3.40412E+11	C39	1	1.0822001	39.9058	55683400	0	33.330002	86.669998	26.553423	166246.17	1	1	1	1	0	1	1	1	6	Manufacturing
725	2021	0.517767	0.085167	4.24257E+11	C39	1	0.87980002	28.8158	66473400	0	33.330002	84.849998	26.773605	247188.2208	1	1	1	0	1	1	1	1	6	Manufacturing
726	2008	0.466854	0.091334	5869633008	C17	1	1.5282	38.708099	13560400	0	35.709999	83.870003	22.493057	33702.34	0	0	1	1	1	1	1	1	6	Manufacturing
726	2009	0.335619	0.117568	7091853105	C17	0	1.4839	35.939999	12313300	0	40	81.25	22.682213	36968.84	0	0	1	1	0	1	1	1	5	Manufacturing
726	2010	0.324162	0.138821	6303066960	C17	0	1.4516	34.467701	20040900	0	35.709999	80.650002	22.564302	58556.2	0	0	1	1	0	1	1	0	4	Manufacturing
726	2011	0.294377	0.144928	7015883263	C17	0	1.3871	32.487598	21346600	0	35.709999	81.25	22.671442	63182.64	0	0	0	0	1	1	1	1	4	Manufacturing
726	2012	0.306452	0.105771	7784722026	C17	0	1.4288	32.511902	14931060	0	35.709999	80.650002	22.775429	59488.16	0	0	0	0	1	1	1	1	4	Manufacturing
726	2013	0.237442	0.151163	8153279084	C17	0	1.4424	42.670101	18914300	0	38.459999	81.080002	22.821686	71633.97	0	0	0	0	0	1	1	1	3	Manufacturing
726	2014	0.186753	0.135893	8411948561	C17	0	1.3002	39.9468	22310000	0	38.459999	87.5	22.852919	72791.42	0	0	1	1	0	1	1	1	5	Manufacturing
726	2015	0.199597	0.098989	8627671394	C17	0	1.2342	41.852299	22263700	1	38.459999	89.660004	22.878241	62459.29	0	0	0	1	0	1	1	1	4	Manufacturing
726	2016	0.211971	0.111198	9091170499	C17	0	1.2413	41.798801	24246300	1	38.459999	84.379997	22.930569	69118.79	1	1	1	1	0	1	1	1	6	Manufacturing
726	2017	0.235536	0.104988	9464604315	C17	0	1.2564	43.011299	21641300	1	35.709999	86.669998	22.970825	61043.43	1	0	1	1	0	1	1	1	5	Manufacturing
726	2018	0.266844	0.096632	10170624028	C17	0	1.3721	46.3587	23287100	1	35.709999	87.879997	23.042768	62503.05	1	0	1	1	0	1	1	1	5	Manufacturing
726	2019	0.301725	0.102957	10537759812	C17	0	1.3117	47.7141	20774238	1	35.709999	84.849998	23.07823	62479.58	1	1	1	1	0	1	1	1	6	Manufacturing
726	2020	0.332915	0.016024	11885431553	C17	0	1.1614	39.610199	17293400	1	35.709999	80.650002	23.19858	56059.63	1	0	1	1	0	1	1	1	5	Manufacturing
726	2021	0.355742	0.031439	12129903961	C17	0	1.0905	36.2766	13919600	1	33.330002	80	23.218939	61955.86275	1	1	1	1	1	1	1	1	7	Manufacturing
727	2009	0.499239	0.022059	1174690557	C38	1	0.44	38.663898	1229000	0	33.330002	92.860001	20.88427	58062.59	0	1	1	0	0	1	1	1	5	Manufacturing
727	2021	0.823536	0.057406	36032392720	C39	1	1.0073	50.408401	43780700	1	33.330002	87.099998	24.307684	192244.5696	0	1	1	1	1	1	1	1	7	Manufacturing
729	2008	0.303705	0.066175	10885471080	C15	1	0.1664	85.480003	5229400	1	28.57	82.139999	23.110695	30672.12	0	0	1	1	0	0	1	1	4	Manufacturing
729	2009	0.271055	0.08405	11617279565	C15	1	0.1723	83.894798	8196900	1	33.330002	85.709999	23.17576	38139.85	0	0	0	0	0	1	1	1	3	Manufacturing
729	2010	0.351839	0.077298	11855936216	C15	1	0.0995	75.860298	10606000	1	35.709999	85.709999	23.196095	43891.75	0	0	0	1	1	1	1	1	5	Manufacturing
729	2011	0.392123	0.078597	14670703862	C15	1	0.15549999	79.433601	11193400	1	33.330002	82.760002	23.409119	45091.47	0	0	0	1	0	1	1	1	4	Manufacturing
729	2012	0.394888	0.055345	16863698679	C15	1	0.14	73.099602	9209714	0	33.330002	83.330002	23.548429	48115.58	0	0	0	0	0	1	1	1	3	Manufacturing
729	2013	0.315496	0.057895	18223709562	C15	1	0.1568	77.650597	10340000	0	33.330002	81.480003	23.62599	52964.44	0	0	0	0	0	1	0	1	2	Manufacturing
729	2014	0.293281	0.058474	18905357580	C15	1	0.1336	74.571503	10785100	0	33.330002	83.330002	23.662712	60291.2	0	0	1	0	0	1	0	1	3	Manufacturing
729	2015	0.249375	0.048837	18930650877	C15	1	0.1286	73.279297	15929900	0	33.330002	80.650002	23.664047	67329.42	0	0	1	0	0	1	0	1	3	Manufacturing
729	2016	0.250602	0.029246	18242777380	C15	1	0.1275	70.952797	15994000	0	33.330002	83.330002	23.627035	70205.19	1	1	1	1	1	1	0	1	6	Manufacturing
729	2017	0.24434	0.020079	18255190644	C15	1	0.12890001	69.9049	13751000	1	33.330002	77.779999	23.627716	70517.3	1	1	1	1	1	1	0	1	6	Manufacturing
729	2018	0.222432	0.020919	18097786610	C15	1	0.16429999	72.712196	14102000	1	33.330002	78.57	23.619055	82623.61	1	1	1	1	1	1	0	1	6	Manufacturing
729	2019	0.239321	0.021754	17688746803	C15	1	0.16429999	71.478897	8259700	1	45.450001	80	23.596195	84749.7	0	1	1	1	0	1	0	1	5	Manufacturing
729	2020	0.249383	0.020507	18161511037	C15	1	0.1841	72.778099	9084200	0	38.459999	79.309998	23.62257	81688.65	0	1	1	1	0	1	0	1	5	Manufacturing
729	2021	0.280513	0.016767	18491856831	C15	1	0.17399999	70.349701	10474100	0	33.330002	80	23.640596	99731.74338	1	1	1	1	0	1	0	1	5	Manufacturing
732	2011	0.699099	0.059921	5181027574	K70	0	0.068899997	85.1548	2939300	1	42.860001	73.330002	22.368269	81288.78	0	0	0	0	0	1	0	1	2	Real Estate
732	2012	0.825943	0.029837	8228471746	K70	0	0.073799998	86.759598	4026000	1	42.860001	83.330002	22.830866	82941.22	0	0	0	0	0	1	1	1	3	Real Estate
732	2013	0.857394	0.026426	13648517108	K70	0	0.075400002	88.983902	5273000	1	42.860001	86.669998	23.336897	79689.33	0	0	0	0	0	1	1	1	3	Real Estate
732	2014	0.892263	0.015648	35695370103	K70	0	0.065200001	85.893997	5532000	1	50	87.5	24.298286	101756.47	0	0	0	0	0	1	1	1	3	Real Estate
732	2015	0.798679	0.022902	62406089156	K70	0	0.45539999	75.977203	6524000	1	50	86.669998	24.856928	118472.31	0	0	0	0	0	1	1	1	3	Real Estate
732	2016	0.823968	0.021744	84781627860	K70	0	0.47150001	72.707603	6385000	1	42.860001	91.669998	25.163345	134104.77	1	0	1	1	0	1	1	1	5	Real Estate
732	2017	0.878312	0.017935	1.23365E+11	K70	0	0.454	69.479599	7851700	1	42.860001	95.239998	25.53841	162799.11	1	0	1	1	0	1	0	1	4	Real Estate
732	2018	0.868842	0.024292	2.06421E+11	K70	0	0.44069999	66.333099	11491700	1	42.860001	95.449997	26.053183	293430.85	1	0	1	1	0	1	0	1	4	Real Estate
732	2019	0.84952	0.004357	2.43136E+11	K70	0	0.38859999	57.344799	14260000	1	42.860001	95	26.216888	296571.84	0	1	0	1	0	1	1	1	5	Real Estate
732	2020	0.907456	-0.019794	2.24309E+11	K70	0	0.3788	53.085701	7770000	1	42.860001	89.470001	26.136288	275217.15	0	1	1	0	0	1	1	1	5	Real Estate
732	2021	0.932484	-0.008382	2.16833E+11	K70	0	0.3827	50.7407	12550000	1	42.860001	88.239998	26.102392	185165.8133	1	1	0	0	0	1	1	1	4	Real Estate
735	2014	0.57368	0.026597	4301467954	A03	0	0.85710001	25.554701	3014100	0	42.860001	87.5	22.182222	83384.77	0	0	0	0	0	1	0	1	2	Agriculture, Forestry, Animal Husbandry and Fishery
735	2015	0.593408	0.029386	4250007113	A03	0	0.92220002	27.0697	4027600	0	42.860001	92.860001	22.170187	86028.24	0	0	0	1	0	1	0	1	3	Agriculture, Forestry, Animal Husbandry and Fishery
735	2016	0.427212	0.020437	4502601621	A03	0	0.73079997	48.084	3666700	0	42.860001	85.709999	22.227921	96938.88	1	0	1	1	0	1	0	1	4	Agriculture, Forestry, Animal Husbandry and Fishery
735	2017	0.405789	0.038175	6184656450	A03	0	0.65289998	34.907902	4494800	0	42.860001	78.57	22.545338	107256.57	1	0	1	1	0	1	0	1	4	Agriculture, Forestry, Animal Husbandry and Fishery
735	2018	0.352215	0.070798	6182185454	A03	0	0.38389999	24.443701	3550700	0	42.860001	73.330002	22.544937	113004.82	1	0	1	1	0	1	0	1	4	Agriculture, Forestry, Animal Husbandry and Fishery
735	2019	0.357066	0.009975	6315251500	A03	0	0.38389999	23.672899	2966400	0	42.860001	71.43	22.566233	121351.36	0	1	1	1	0	0	0	1	4	Agriculture, Forestry, Animal Husbandry and Fishery
735	2020	0.490934	0.016769	6544830239	A03	0	0.2719	21.872801	3210000	0	42.860001	66.669998	22.601942	130956.88	1	1	1	1	0	1	0	1	5	Agriculture, Forestry, Animal Husbandry and Fishery
735	2021	0.613377	-0.035305	8428863891	A03	0	0.29049999	22.9298	5350000	1	42.860001	69.230003	22.854927	152718.6	1	1	1	1	0	1	1	1	6	Agriculture, Forestry, Animal Husbandry and Fishery
738	2016	0.23758	0.037856	6948471747	C37	1	1.7596	69.579002	1709000	0	33.330002	88.889999	22.661787	137078.98	0	0	1	1	0	1	1	1	5	Manufacturing
738	2017	0.24138	0.039469	6847113566	C37	1	1.7237	68.357903	7580000	0	33.330002	88.889999	22.647093	146292.93	1	0	1	1	1	1	1	1	6	Manufacturing
753	2007	0.659401	0.033861	1278168584	G58	1	1.22	35.807301	420000	0	50	82.610001	20.968695	33416.66	0	0	1	1	0	1	0	1	4	Transportation, Storage and Postal Services
753	2008	0.591048	0.086017	1278270581	G58	1	1.0197001	32.011002	1229500	0	42.860001	85.709999	20.968775	48913.7	0	0	1	1	0	1	1	1	5	Transportation, Storage and Postal Services
753	2009	0.582709	0.068141	1152025168	G58	1	1.0191	32.499001	2186500	0	42.860001	85.709999	20.864788	52656.86	0	0	1	0	0	1	0	1	3	Transportation, Storage and Postal Services
753	2010	0.649798	0.065765	1255793064	F51	1	1.0031	31.799999	3709000	0	42.860001	87.5	20.951033	52089.63	0	0	1	0	0	1	0	1	3	Wholesale and Retail
753	2011	0.705821	0.067216	1675019509	F51	1	1.1059999	31.799999	3846300	0	33.330002	89.470001	21.23909	55607.32	0	1	1	0	0	1	0	1	4	Wholesale and Retail
753	2012	0.692971	0.062726	2212032954	F52	1	1.0123	31.799999	3637800	0	33.330002	93.330002	21.517178	66546.82	0	1	1	0	0	1	0	1	4	Wholesale and Retail
753	2013	0.710946	0.066684	2892049479	F52	1	0.95380002	30.91	4003100	0	33.330002	93.75	21.785231	69206.9	0	1	1	0	0	1	0	1	4	Wholesale and Retail
753	2014	0.581802	0.053775	3464673015	F52	1	0.9727	47.7192	2827500	0	37.5	93.75	21.965883	67583.08	0	1	1	0	0	1	0	1	4	Wholesale and Retail
753	2015	0.615609	0.001774	4015882591	F52	1	0.66009998	34.0704	1990300	0	33.330002	90.910004	22.113523	71186.09	0	1	1	0	0	1	0	1	4	Wholesale and Retail
753	2016	0.580786	0.065424	3822152388	F52	1	0.61150002	34.568802	3213100	0	37.5	87.5	22.064079	86315.15	1	0	1	1	0	1	1	1	5	Wholesale and Retail
753	2017	0.554079	0.032845	5410109523	F52	1	0.53780001	40.241299	2612000	0	37.5	87.5	22.411535	92670.1	1	1	1	1	0	1	1	1	6	Wholesale and Retail
753	2018	0.527247	0.029715	4971533177	F52	1	0.51910001	41.140999	3228800	0	33.330002	87.5	22.326994	103987	1	1	1	1	0	1	1	1	6	Wholesale and Retail
753	2019	0.558788	0.043911	5123040442	F52	1	0.5212	41.702	5320300	0	33.330002	89.470001	22.357014	103018.88	0	1	1	1	0	1	0	1	5	Wholesale and Retail
753	2020	0.637744	0.033523	5499428827	F52	1	0.53579998	42.530399	4914600	0	37.5	89.470001	22.42791	101776.85	1	1	1	1	0	1	1	1	6	Wholesale and Retail
753	2021	0.663041	0.021957	7096887427	F52	1	0.50870001	42.02	4220500	0	42.860001	91.300003	22.682922	131519.9318	1	1	1	1	0	1	1	1	6	Wholesale and Retail
756	2017	0.510879	0.065973	4722785964	C27	1	1.15	81.107399	10428800	0	37.5	95	22.275665	94851.55	0	0	1	1	0	1	0	1	4	Manufacturing
756	2018	0.527302	0.060768	5273647125	C27	1	1.1023	70.5401	10774000	0	37.5	95.239998	22.385988	110695.09	1	0	1	1	0	1	1	1	5	Manufacturing
756	2019	0.5167	0.066806	5952507433	C27	1	1.14	71.321503	10337500	0	42.860001	95	22.507078	118976.39	1	1	1	1	0	1	0	1	5	Manufacturing
756	2020	0.521879	0.069837	6436024609	C27	1	1.2207	74.277	10991000	0	37.5	95.830002	22.585176	120579.38	0	1	1	1	0	1	1	1	6	Manufacturing
756	2021	0.502028	0.064666	7092952190	C27	1	1.1065	71.358002	13118700	0	37.5	95	22.682367	127957.6632	1	1	1	1	0	1	0	1	5	Manufacturing
758	2008	0.628432	0.059115	8164179288	E48	1	0.3524	48.040699	6370620	0	33.330002	100	22.823023	40926.95	0	0	1	1	0	1	1	1	5	Construction
758	2009	0.609255	0.052783	8568017687	E48	1	0.34099999	52.069801	4140030	0	33.330002	100	22.871302	44311.33	0	0	1	1	0	1	1	1	5	Construction
758	2010	0.608447	0.061242	9341266645	B09	1	0.32929999	47.595402	4903000	0	33.330002	100	22.957708	49133.32	0	0	0	0	1	1	1	1	4	Mining
758	2011	0.659839	0.078444	10012745647	B09	1	0.33649999	49.315399	7575390	0	33.330002	100	23.027124	64125.43	0	0	1	1	1	1	1	1	6	Mining
758	2012	0.708691	0.042943	12548677955	B09	1	0.3215	49.354401	6323480	0	33.330002	100	23.252882	65965.77	0	0	1	1	1	1	1	1	6	Mining
758	2013	0.628521	0.031988	15597133137	B09	1	0.28740001	46.4645	6446000	0	33.330002	100	23.470352	71968.39	0	0	1	0	1	1	1	1	5	Mining
758	2014	0.667121	0.044528	17174248718	B09	1	0.26339999	45.617699	5284600	0	33.330002	100	23.566677	78506.41	0	0	1	0	0	1	1	1	4	Mining
758	2015	0.722136	0.034049	19284250198	B09	1	0.37689999	52.150398	6137400	0	33.330002	100	23.682554	86913.09	0	0	1	0	1	1	1	1	5	Mining
758	2016	0.720032	0.043154	22850144880	B09	1	0.33129999	48.197201	8189100	0	33.330002	100	23.852222	105086.97	1	0	1	1	0	1	1	1	5	Mining
758	2017	0.699863	0.047889	23909968727	B09	1	0.28560001	44.9226	6399700	0	33.330002	95.830002	23.897562	100324.34	1	0	1	1	0	1	1	1	5	Mining
758	2018	0.631172	0.02404	22538977644	B09	1	0.3159	47.246498	7001700	0	37.5	91.300003	23.838512	138784.4	1	0	1	1	1	1	1	1	6	Mining
758	2019	0.663049	-0.028757	25273727481	B09	1	0.31439999	46.492001	4864600	0	37.5	88	23.953032	179034.77	0	1	1	1	1	1	1	1	7	Mining
758	2020	0.592976	0.00013	25298016649	B09	1	0.3321	46.513599	6512000	0	33.330002	87.5	23.953991	86948.55	0	1	1	1	1	1	1	1	7	Mining
758	2021	0.554778	0.007948	22096234432	B09	1	0.17389999	40.631901	5472600	0	33.330002	82.610001	23.818672	176554.145	1	0	1	1	1	1	0	1	5	Mining
761	2021	0.58173	0.072027	65007470749	C31	1	0.3355	78.597397	2339900	0	33.330002	79.309998	24.897768	144787.2315	1	1	1	1	1	1	1	1	7	Manufacturing
762	2011	0.134656	0.01086	1219817815	B08	1	0.63929999	39.091702	3151800	0	44.439999	77.269997	20.921967	50958	0	0	1	1	0	1	0	0	3	Mining
762	2012	0.173278	-0.080447	2640979421	B08	1	0.54320002	35.156898	2993300	0	44.439999	70.370003	21.694416	85392.63	0	0	1	0	0	1	0	0	2	Mining
762	2013	0.187615	0.005377	2516514682	B08	1	0.5438	28.570601	2246800	0	44.439999	63.16	21.646141	77507	0	0	1	0	0	1	0	1	3	Mining
762	2014	0.254193	-0.04137	2610038025	B08	1	0.51950002	29.239201	2806500	0	50	65	21.682631	83196.2	0	0	1	0	0	1	0	0	2	Mining
762	2015	0.158811	0.011329	2663535031	B08	1	0.55909997	28.8612	3878300	0	44.439999	66.669998	21.702921	82811.24	0	0	1	0	0	1	0	0	2	Mining
762	2016	0.141493	0.019499	2402541186	B08	1	0.54339999	34.853901	4030100	0	57.139999	65	21.599792	92698.93	1	0	1	0	0	1	0	0	2	Mining
762	2017	0.164759	0.03373	2921553765	B08	1	0.52579999	35.801601	4075600	0	66.669998	68.419998	21.795382	113363.62	1	0	1	1	0	1	0	0	3	Mining
762	2018	0.14416	-0.060919	3106891990	B08	1	0.51630002	32.606201	7443800	0	66.669998	66.669998	21.856888	133728.95	1	0	1	1	0	1	0	0	3	Mining
762	2020	0.114166	-0.026372	2863561159	B08	1	0.50880003	33.0228	2153500	0	66.669998	60	21.775331	104030.57	1	1	1	1	0	1	0	0	4	Mining
762	2021	0.09827	0.064338	2723615044	B08	1	0.26289999	32.505798	8699700	0	55.560001	66.669998	21.725225	176905.0354	1	1	1	1	1	1	1	1	7	Mining
768	2008	0.322158	0.032466	3588314087	C37	1	0.1044	72.260696	932349	0	37.5	100	22.000948	89400.18	0	0	1	1	1	1	1	1	6	Manufacturing
768	2009	0.426329	0.022742	13942740202	C37	1	0.0647	62.4884	3444762	0	35.709999	100	23.358225	98206.6	0	0	0	0	0	1	0	1	2	Manufacturing
768	2010	0.506343	0.021182	17024837041	C37	1	0.044	62.409	5002500	0	37.5	100	23.55794	115911.44	1	0	0	0	0	1	0	1	2	Manufacturing
768	2011	0.522837	0.00982	20198523472	C37	1	0.0594	64.516098	6040000	0	37.5	100	23.728876	130329.59	0	1	0	0	0	1	0	1	3	Manufacturing
768	2012	0.584421	0.016128	28497172767	C37	1	0.1007	65.6651	164300	0	37.5	100	24.073071	107883.5	0	1	0	0	0	1	0	1	3	Manufacturing
768	2013	0.615896	0.02169	29355159853	C37	1	0.1096	66.1772	6224300	0	37.5	100	24.102734	125183.86	0	1	0	0	0	1	0	1	3	Manufacturing
768	2014	0.620594	0.019337	32110890617	C37	1	0.48550001	68.622101	5209400	0	35.709999	96.879997	24.192461	137329.22	0	0	0	0	0	1	0	1	2	Manufacturing
768	2015	0.547784	0.01524	34046919010	C37	1	0.5327	67.2453	4625600	0	38.459999	92.309998	24.251005	142294.73	0	0	0	0	0	1	0	1	2	Manufacturing
768	2016	0.548585	0.012835	37464055389	C37	1	0.5327	68.290901	6168100	0	50	90.629997	24.346647	132712.93	1	0	1	0	1	1	1	1	5	Manufacturing
768	2017	0.566791	0.015198	39216834997	C37	1	0.53299999	68.489403	7766600	0	35.709999	89.660004	24.392372	156281.51	1	0	1	1	1	0	1	1	5	Manufacturing
768	2018	0.596783	0.011894	40738764248	C37	1	0.5424	68.555	8174900	0	35.709999	88.459999	24.430447	169094.7	1	0	1	1	1	0	1	1	5	Manufacturing
768	2019	0.659529	0.012952	47897482029	C37	1	0.495	66.813103	6403500	0	38.459999	88.889999	24.592329	180405.91	0	1	1	1	0	0	1	0	4	Manufacturing
768	2020	0.738184	0.016298	63168358018	C37	1	0.57099998	66.064697	6292000	1	36.360001	90.629997	24.86907	221196.33	0	1	1	1	0	0	1	1	5	Manufacturing
768	2021	0.781332	0.011346	58460327428	C37	1	0.5715	66.737396	7877700	0	36.360001	100	24.791615	241893.1314	0	1	1	1	0	1	1	1	6	Manufacturing
778	2008	0.545471	0.064708	11532831540	C33	1	0.092799999	59.099701	4616000	0	33.330002	86.959999	23.168465	52281.16	0	0	1	1	0	1	0	1	4	Manufacturing
778	2009	0.452705	0.080336	14342546840	C33	1	0.094700001	61.741501	7489300	0	44.439999	95.239998	23.386496	62346.3	0	0	1	1	0	1	0	1	4	Manufacturing
778	2010	0.548247	0.07368	20548966918	C33	1	0.062799998	58.642101	7990500	0	44.439999	95	23.746077	62634.16	1	0	1	1	1	1	0	1	5	Manufacturing
778	2011	0.589636	0.079794	26707044333	C33	1	0.067599997	59.5112	8931100	0	44.439999	95.449997	24.008194	65284.48	0	0	1	0	1	1	0	1	4	Manufacturing
778	2012	0.651748	0.057734	32716578826	C33	1	0.062600002	58.3288	7950500	0	33.330002	91.669998	24.211147	72841.13	0	0	1	0	1	1	0	1	4	Manufacturing
778	2013	0.662497	0.044459	40204215452	C33	1	0.27169999	68.824303	7565400	0	33.330002	95.449997	24.417238	49710.82	0	0	1	0	1	1	0	1	4	Manufacturing
778	2014	0.667699	0.036337	51206336442	C33	1	0.083300002	53.2756	3499700	0	33.330002	95	24.659128	80513.86	0	0	1	0	1	1	0	1	4	Manufacturing
778	2015	0.640095	0.03483	53275445619	C33	1	0.031500001	47.979301	5710000	0	33.330002	92.309998	24.698742	97180.36	0	0	1	0	0	1	0	1	3	Manufacturing
778	2016	0.625549	0.033565	50871286154	C33	1	0.046300001	52.3843	6880000	0	33.330002	85.709999	24.652565	86252.89	0	0	1	1	0	1	1	1	5	Manufacturing
778	2017	0.579449	0.042646	49271835836	C33	1	0.14560001	49.0159	8095800	0	33.330002	80	24.620619	118134.99	0	0	1	1	0	1	0	1	4	Manufacturing
778	2018	0.581242	0.068625	49224111274	C33	1	0.19419999	52.249699	10392200	0	33.330002	80	24.61965	129275.73	0	0	1	1	0	1	0	1	4	Manufacturing
778	2019	0.548986	0.0493	51836168727	C33	1	0.19419999	52.014198	8797600	0	37.5	76.190002	24.671354	136584.79	0	1	1	1	0	1	0	1	5	Manufacturing
778	2020	0.545879	0.058776	49564033694	C33	1	0.1762	48.8134	7414400	0	25	80.769997	24.626532	131406.3	0	1	0	1	0	1	0	1	4	Manufacturing
778	2021	0.506583	0.062399	53188737281	C33	1	0.17569999	48.465	6091800	1	42.860001	80	24.697113	138354.1751	0	1	1	0	0	1	1	1	5	Manufacturing
780	2011	0.161376	0.189763	5190283156	B06	1	0.050099999	66.892303	1999500	0	42.860001	100	22.370054	100228.74	0	1	1	1	0	1	0	1	5	Mining
780	2012	0.163188	0.083211	5457797051	B06	1	0.054099999	67.278999	2103200	0	42.860001	100	22.420311	113017.49	0	0	1	1	0	1	0	0	3	Mining
780	2013	0.170233	0.013394	5835336968	B06	1	0.0153	62.395699	1872500	0	42.860001	100	22.487198	113930.11	0	1	1	1	0	1	0	0	4	Mining
780	2014	0.170397	0.00989	5600241639	B06	1	0.0581	62.3773	2207500	0	42.860001	100	22.446075	118043.67	0	1	1	1	0	1	0	0	4	Mining
780	2015	0.241054	-0.076226	5631337351	B06	1	0.061900001	65.035797	2271200	0	42.860001	100	22.451612	117834.17	0	1	1	0	0	1	0	0	3	Mining
786	2010	0.562323	0.099785	5993660962	C30	1	0.1679	66.645203	2301000	0	33.330002	81.25	22.513968	93751.94	1	0	0	1	0	1	0	1	3	Manufacturing
786	2011	0.560453	0.110494	7357081850	C30	1	0.1445	69.420197	3481000	0	33.330002	81.25	22.718929	103118.72	0	0	0	1	0	1	0	1	3	Manufacturing
786	2018	0.193719	0.159229	16110681436	C30	1	0.50959998	64.716904	7176000	0	33.330002	68.75	23.502748	92444.9	0	1	1	0	0	1	0	0	3	Manufacturing
786	2019	0.322458	0.031824	17908040872	C30	1	0.55140001	69.364998	6069800	0	33.330002	70.589996	23.608515	100320.91	1	1	1	1	0	1	0	1	5	Manufacturing
786	2020	0.238294	0.149098	21463592266	C30	1	0.5205	66.632599	8008800	0	33.330002	68.75	23.789623	111409.37	1	1	1	1	0	1	1	0	5	Manufacturing
786	2021	0.265219	0.145885	22968598367	C30	1	0.54769999	65.352501	7313000	1	37.5	72.730003	23.857393	129941.4177	1	1	1	1	0	1	1	1	6	Manufacturing
792	2008	0.37013	0.376348	6777545890	C26	1	0.8337	86.243797	1799000	0	36.360001	92	22.636881	133978.65	0	1	1	1	0	1	0	0	4	Manufacturing
792	2009	0.460671	0.264146	8088881546	C26	1	0.80199999	78.310303	1929900	0	36.360001	92	22.813757	160346.41	0	1	1	0	0	1	0	0	3	Manufacturing
792	2010	0.444052	0.208231	9489052709	C26	1	0.84969997	78.023102	2215800	0	36.360001	92	22.973404	88751.13	0	1	1	0	0	1	0	0	3	Manufacturing
792	2011	0.492258	0.117506	24953325578	C26	1	1.1339	80.2733	6096800	0	36.360001	89.580002	23.940273	78219.11	0	1	1	0	0	1	0	1	4	Manufacturing
792	2012	0.583211	0.084103	29371212265	C26	1	1.1332999	78.367599	7194421	0	36.360001	88.889999	24.103281	72579.84	0	1	1	1	0	1	0	1	5	Manufacturing
792	2013	0.665331	0.038108	42440046060	C26	1	1.1332999	77.819504	5914016	0	36.360001	90.32	24.471357	74259.17	0	0	1	1	0	1	0	0	3	Manufacturing
792	2014	0.716052	0.036013	55608031248	C26	1	1.1087	75.9832	4328500	0	36.360001	83.870003	24.741594	108491.07	0	0	1	0	0	1	0	0	2	Manufacturing
792	2015	0.696674	0.021982	67899306162	C26	1	1.1687	68.794899	5454600	0	36.360001	88.459999	24.941292	93851.93	0	0	1	0	0	1	0	0	2	Manufacturing
792	2016	0.682063	0.018744	80713207457	C26	1	1.1687	69.528099	4873100	0	36.360001	88.889999	25.114168	88231.36	1	1	0	1	0	1	1	1	5	Manufacturing
792	2017	0.730204	-0.034034	82945887868	C26	1	1.1143	63.475399	2804900	0	36.360001	86.110001	25.141455	99654.2	1	0	0	1	0	1	1	1	4	Manufacturing
792	2018	0.749489	-0.017467	82418529725	C26	1	1.1143	62.443298	2331200	0	36.360001	89.290001	25.135077	123033.45	0	0	0	1	0	1	1	1	4	Manufacturing
792	2021	0.538919	0.220533	20109814551	C26	1	2.0497999	70.631897	6328600	0	38.459999	90	23.724474	213825.5956	1	1	1	1	1	1	0	1	6	Manufacturing
793	2006	0.3481	0.040841	4908407017	I65	1	1.7663	58.264999	2125300	0	33.330002	95.239998	22.314215	291453.9	0	0	0	0	0	1	0	1	2	Information Transmission, Software and Information Technology Services
793	2008	0.221808	0.114794	3540961667	I65	1	1.1585	45.1754	7531200	0	33.330002	95	21.987663	29098.24	0	0	0	1	0	1	0	1	3	Information Transmission, Software and Information Technology Services
793	2009	0.273355	0.099454	3610388003	I65	1	1.1526	45.035999	7261600	0	33.330002	95	22.007082	36798.4	0	0	0	0	0	1	0	1	2	Information Transmission, Software and Information Technology Services
793	2010	0.288757	0.132367	4152182501	I65	1	1.13	43.5588	7884300	0	37.5	94.739998	22.1469	40826.69	0	0	0	0	0	1	1	1	3	Information Transmission, Software and Information Technology Services
793	2011	0.316647	0.123902	4554485043	I65	1	1.1720001	44.496399	13367500	0	37.5	94.739998	22.239378	43082.32	0	0	0	0	0	1	0	1	2	Information Transmission, Software and Information Technology Services
793	2012	0.358177	0.115167	5220003547	R85	0	1.0305001	46.134399	11337000	0	33.330002	96.150002	22.375765	52584.51	0	0	0	0	0	1	0	1	2	Culture, Sports and Entertainment
793	2013	0.349987	0.150459	6233515835	R85	0	1.4444	53.124401	11438100	0	33.330002	95.449997	22.553205	63365.73	0	0	0	0	0	1	0	1	2	Culture, Sports and Entertainment
793	2014	0.329183	0.118874	7157588679	R85	0	1.4164	45.587002	16938500	0	33.330002	95	22.691439	66731.25	0	0	0	0	0	1	0	1	2	Culture, Sports and Entertainment
793	2015	0.263074	0.073368	10836931356	R85	0	2.0644	37.891602	21234100	0	33.330002	96.300003	23.106226	77501.54	0	0	0	0	0	1	0	1	2	Culture, Sports and Entertainment
793	2016	0.255733	0.095026	12818257103	R85	1	1.8113	35.422501	12072800	0	33.330002	77.419998	23.274136	115297.86	0	1	1	1	0	1	1	1	6	Culture, Sports and Entertainment
793	2017	0.360029	0.042858	13376102089	R85	0	2.2247	41.830399	9176200	0	33.330002	76.669998	23.316736	109827.39	0	1	1	1	0	1	1	1	6	Culture, Sports and Entertainment
793	2018	0.575683	-0.36325	15831629197	R85	0	2.2158999	37.032101	11442400	0	50	75	23.485275	129221.06	0	1	1	1	0	1	1	1	6	Culture, Sports and Entertainment
793	2019	0.51905	0.065278	12994729239	R85	0	2.2158999	36.715099	7252700	1	33.330002	75	23.287809	111225.12	0	1	0	0	0	1	0	1	3	Culture, Sports and Entertainment
793	2020	0.621192	-0.201177	12873907771	R85	0	2.552	33.626202	13210400	1	33.330002	85	23.278469	146566.31	1	1	0	0	0	1	0	1	3	Culture, Sports and Entertainment
793	2021	0.492454	0.050677	9180114362	R85	0	2.552	32.810299	16013300	1	37.5	85.709999	22.940306	172760.1563	1	1	0	1	0	1	0	1	4	Culture, Sports and Entertainment
796	2016	0.617814	0.06701	3536514574	L72	0	1.128	76.457298	2049600	0	36.360001	80.769997	21.986408	75740.2	1	1	1	1	0	1	0	1	5	Rental and Business Services
796	2017	0.639809	0.072388	5401087615	L72	0	1.1144	77.781403	2680900	0	36.360001	72.410004	22.409866	80710.6	1	1	1	0	0	1	0	1	4	Rental and Business Services
796	2018	0.608923	0.067641	6078201937	L72	0	1.1984	77.877296	3613400	0	36.360001	70	22.527975	90429.66	1	1	1	0	0	1	0	1	4	Rental and Business Services
796	2019	0.602598	0.046071	6099961385	L72	0	1.4891	68.998901	3290300	0	40	65.379997	22.531548	100152.64	1	0	0	0	0	1	0	1	2	Rental and Business Services
796	2020	0.709302	-0.136523	6594951697	L72	0	1.4444	63.8256	2734000	0	33.330002	75	22.60957	77783.81	0	0	0	0	0	1	0	1	2	Rental and Business Services
796	2021	0.869876	-0.172502	4447291783	L72	0	1.4496	62.090302	1890800	0	36.360001	81.25	22.215561	101245.0272	1	1	0	0	0	1	0	1	3	Rental and Business Services
797	2007	0.72555	0.065155	3716939565	E48	1	0.96289998	63.998199	749900	0	33.330002	94.440002	22.036167	68259.88	0	0	1	1	0	1	0	0	3	Construction
797	2008	0.740752	0.047441	4256719017	E48	1	0.85110003	58.310001	1056400	0	33.330002	94.440002	22.171764	140010.5	0	0	0	0	1	1	0	0	2	Construction
797	2009	0.72403	0.066984	4593801852	E48	1	0.84219998	58.608601	1030600	0	33.330002	88.889999	22.247974	127677.75	0	0	1	0	0	1	0	0	2	Construction
797	2010	0.707431	0.058982	5130065876	K70	1	0.83810002	57.799999	993500	0	33.330002	88.889999	22.358385	42953.5	0	0	0	0	0	0	0	0	0	Real Estate
797	2011	0.729406	0.038867	5200743287	K70	1	0.86510003	59.9342	1658700	0	33.330002	89.470001	22.372066	62277.44	0	0	0	0	0	1	1	1	3	Real Estate
797	2012	0.760847	0.049795	5624596882	K70	1	0.90890002	62.2672	1449100	0	33.330002	89.470001	22.450415	61586.39	0	0	0	0	0	1	1	1	3	Real Estate
797	2013	0.761953	0.054972	6708509279	K70	1	0.7931	56.774799	2641000	0	33.330002	89.470001	22.626642	72681.58	0	0	0	0	0	1	1	1	3	Real Estate
797	2014	0.783546	0.03755	7106304423	K70	1	0.97140002	66.302696	2824400	0	33.330002	92	22.684248	85992.49	0	0	0	0	0	1	1	1	3	Real Estate
797	2015	0.861614	0.050931	7957952283	K70	1	0.87120003	55.855499	2241100	0	33.330002	95.449997	22.797438	43028.02	0	0	0	0	0	1	1	1	3	Real Estate
797	2016	0.786772	0.039924	10012331966	K70	1	0.8233	58.303398	2924600	0	33.330002	95.650002	23.027082	91634.08	1	0	1	1	0	1	1	1	5	Real Estate
797	2017	0.640025	0.035641	10907828317	K70	1	0.77670002	55.037498	4040300	0	33.330002	83.870003	23.112747	62794.45	1	0	1	1	1	1	0	1	5	Real Estate
797	2018	0.630874	0.034857	15292449705	K70	1	0.80909997	55.850601	2387800	0	33.330002	81.480003	23.450624	116349.41	1	0	1	1	1	1	1	1	6	Real Estate
797	2019	0.707175	0.031069	15799681679	K70	1	0.8136	55.708199	5092400	0	33.330002	80	23.483255	119950.32	1	1	1	1	1	1	0	0	5	Real Estate
797	2020	0.74763	0.040375	20273012522	K70	1	0.82099998	55.380001	5896400	0	33.330002	80	23.732557	87308.95	1	0	0	0	1	1	1	0	3	Real Estate
797	2021	0.735968	0.029545	23353697870	K70	1	0.7353	56.0518	5010500	0	33.330002	82.139999	23.874022	72903.59408	1	1	1	0	1	1	1	1	6	Real Estate
800	2008	0.346658	0.11862	9653075750	C36	1	0.1612	78.779602	3069000	0	28.57	88.239998	22.990543	86654.22	0	1	1	1	0	1	1	1	6	Manufacturing
800	2009	0.462909	0.129637	10129863307	C36	1	0.1952	83.879501	3380800	0	37.5	100	23.038754	96949.98	0	1	1	1	0	1	1	1	6	Manufacturing
800	2010	0.504913	0.12576	14461034436	C36	1	0.1288	72.429398	5211300	0	37.5	100	23.394724	133309.86	1	1	1	1	1	1	0	0	5	Manufacturing
800	2011	0.486026	0.01288	17674536729	C36	1	0.098200001	69.330399	4103200	0	37.5	100	23.59539	136851.54	0	1	1	1	1	1	1	1	7	Manufacturing
800	2012	0.53414	-0.056364	16289294376	C36	1	0.076700002	71.306099	3954500	0	37.5	100	23.513775	153698.18	0	1	0	1	0	1	1	1	5	Manufacturing
800	2013	0.591795	0.059008	16330562855	C36	1	0.081500001	70.591499	2798400	0	37.5	100	23.516304	196139.74	0	0	1	1	0	1	1	1	5	Manufacturing
800	2014	0.584147	0.008909	21086280352	C36	1	0.081799999	66.429497	3834200	0	37.5	100	23.771889	246029.28	0	1	1	1	1	1	0	1	6	Manufacturing
800	2015	0.515193	0.011944	20914886080	C36	1	0.1073	64.935097	4066100	0	37.5	95.239998	23.763727	225141.28	0	0	0	0	0	1	0	1	2	Manufacturing
800	2016	0.597165	-0.046423	18038458174	C36	1	0.097499996	60.601601	4854700	0	50	94.440002	23.615772	190538.45	0	0	0	1	0	0	1	1	3	Manufacturing
800	2017	0.571607	0.022176	19048873949	C36	1	0.1013	57.8508	3701400	0	37.5	96.150002	23.670275	198466.28	0	0	0	1	0	1	0	1	3	Manufacturing
800	2018	0.563353	0.015694	18537952830	C36	1	0.115	56.852901	4377700	0	37.5	90.910004	23.643085	208250.84	0	0	0	1	0	1	0	1	3	Manufacturing
800	2019	0.587124	0.001352	18628194018	C36	1	0.1565	63.6208	7314700	0	37.5	90.480003	23.647942	220933.41	0	0	0	0	0	1	0	1	2	Manufacturing
800	2020	0.617661	0.03503	82582085588	C36	1	0.032000002	86.308403	15885300	0	30	94.739998	25.137058	369183.84	0	1	1	1	0	1	1	1	6	Manufacturing
800	2021	0.623853	0.041403	64237522674	C36	1	0.29269999	85.050598	19671400	0	33.330002	100	24.885853	257630.8666	1	1	1	1	0	1	1	1	6	Manufacturing
807	2010	0.616878	0.01928	9689468901	C32	1	0.057999998	56.632	2325600	0	38.459999	96.43	22.994305	102228.63	0	0	1	0	0	0	0	1	2	Manufacturing
807	2011	0.66536	0.026077	11889385045	C32	1	0.033199999	53.7677	0	0	36.360001	100	23.198912	125506.9	0	1	1	0	0	1	0	1	4	Manufacturing
807	2012	0.734207	0.019538	15255565519	C32	1	0.046799999	55.679501	4643807	0	36.360001	96.550003	23.44821	133967.27	0	1	1	1	0	1	0	1	5	Manufacturing
807	2013	0.764156	0.017172	18819280727	C32	1	0.1091	54.3204	4121600	0	36.360001	95.650002	23.658148	179013.77	0	1	1	1	0	1	0	1	5	Manufacturing
807	2014	0.807475	-0.000878	22966881738	C32	1	0.1268	56.896999	1653900	0	44.439999	97.440002	23.857319	82393.48	0	0	1	1	1	1	0	1	5	Manufacturing
807	2015	0.773096	0.021527	27394587280	C32	1	0.1388	63.902901	2522100	0	36.360001	96.300003	24.033611	86367.75	0	0	1	1	1	1	0	1	5	Manufacturing
807	2016	0.690959	0.033539	29281507819	C32	1	0.1938	62.013901	2284700	0	36.360001	95.830002	24.100222	98660.79	0	0	1	1	1	1	0	1	5	Manufacturing
807	2017	0.695278	0.043894	31948786017	C32	1	0.1167	53.227402	6771800	0	36.360001	93.099998	24.187401	92198.44	1	1	1	1	1	1	1	1	7	Manufacturing
807	2018	0.754381	-0.02496	35877405581	C32	1	0.1012	50.0373	4650400	0	36.360001	90	24.303373	105704.11	0	1	1	1	1	1	1	1	7	Manufacturing
807	2021	0.447359	0.139447	41018597713	C32	1	0.55440003	56.368198	0	0	40	85.190002	24.437292	156865.6039	1	1	1	1	1	1	1	1	7	Manufacturing
815	2009	0.715988	0.02576	3204346700	C22	1	0.1143	57.34	795700	0	33.330002	83.330002	21.887774	25380.85	0	0	1	1	0	1	0	0	3	Manufacturing
815	2010	0.779438	0.002917	3456363088	C22	1	0.075400002	28.237801	1732300	0	33.330002	80	21.963482	32944.03	0	0	0	0	0	1	0	0	1	Manufacturing
815	2011	0.830511	-0.009911	3864563205	C22	1	0.078400001	28.1782	1316700	0	33.330002	84.620003	22.075115	43792.35	0	0	0	0	0	1	1	1	3	Manufacturing
815	2013	0.819634	-0.068789	3134605641	C22	1	0.088399999	28.290001	1062300	0	33.330002	92.309998	21.865768	31357.63	0	0	1	0	0	0	0	1	2	Manufacturing
815	2014	1.112321	-0.400862	2472362363	C22	1	0.1435	29.248301	1178700	0	33.330002	89.470001	21.628441	73595.18	0	0	1	0	0	1	1	1	4	Manufacturing
815	2016	0.303169	0.005729	1406941845	C22	1	1.4712	70.496696	916000	0	33.330002	86.360001	21.064684	73092.68	0	0	1	0	0	1	0	1	3	Manufacturing
815	2017	0.277529	0.008997	2864507407	C22	1	1.4712	68.576302	3125800	0	33.330002	85	21.775661	75793.95	0	0	1	1	0	1	0	1	4	Manufacturing
815	2018	0.333628	0.014191	2797686595	C22	1	1.4712	67.5103	2748800	0	33.330002	85.709999	21.752058	85470.79	0	0	1	1	0	1	0	1	4	Manufacturing
815	2019	0.356077	0.015275	3100540252	C22	1	1.4516	57.174198	2286900	0	33.330002	88	21.854843	84482.83	0	1	1	1	0	1	0	0	4	Manufacturing
815	2020	0.313294	0.022629	3288998668	C22	1	1.3289	50.8913	2170000	0	33.330002	88.239998	21.913849	89893.11	1	0	1	0	0	1	0	0	2	Manufacturing
815	2021	0.309574	0.002407	3154036685	C22	1	1.1720999	46.2906	2821300	0	33.330002	88.239998	21.871948	93276.28584	1	0	1	0	1	1	0	0	3	Manufacturing
819	2009	0.163806	0.123091	504872856.6	C25	1	1.0315	46.800701	2803000	0	33.330002	100	20.039818	109841.14	0	0	1	0	0	1	0	1	3	Manufacturing
819	2010	0.137201	0.080698	525948741.7	C25	1	1.0499001	48.102402	2544000	0	33.330002	100	20.080715	116599.65	0	0	1	0	0	1	0	1	3	Manufacturing
819	2011	0.100893	0.083887	583052276.8	C25	1	0.95270002	45.625	2924000	0	33.330002	100	20.183788	139351.23	0	0	1	0	0	1	0	1	3	Manufacturing
819	2012	0.093104	0.113967	597833479.4	C25	1	0.98549998	47.035	2872296	0	33.330002	100	20.208822	115421.63	0	0	1	0	0	1	0	1	3	Manufacturing
819	2013	0.113279	0.103736	672223903.8	C25	1	0.94800001	44.599998	4472700	0	33.330002	100	20.326101	137041.11	0	0	1	0	0	1	0	1	3	Manufacturing
819	2014	0.135365	0.05293	727586674	C25	1	0.89469999	43.610001	3935200	0	33.330002	100	20.405243	105070.71	0	0	0	0	0	1	0	1	2	Manufacturing
819	2015	0.132886	0.070861	776049313.7	C25	1	0.76169997	63.6465	3340000	0	33.330002	100	20.469727	128351.93	0	0	0	0	0	1	0	1	2	Manufacturing
819	2016	0.138221	0.031258	818801462.8	C25	1	0.72170001	38.979401	3723900	0	33.330002	100	20.523352	132690.01	0	0	1	0	0	1	0	0	2	Manufacturing
819	2017	0.163197	-0.010708	827320331.7	C25	1	0.74550003	38.504601	3835600	0	33.330002	100	20.533703	139535.05	1	0	0	1	0	1	0	1	3	Manufacturing
819	2018	0.121477	0.066089	819958817.8	C25	1	0.70499998	39.275398	4353100	0	33.330002	100	20.524765	147784.53	1	0	0	1	0	1	1	1	4	Manufacturing
819	2019	0.128416	0.075686	862261179.2	C25	1	0.70160002	39.132198	5200100	0	33.330002	100	20.575069	171516.84	1	1	1	1	0	1	1	1	6	Manufacturing
819	2020	0.132037	0.031036	957759707.1	C25	1	0.68120003	38.480598	4412300	0	33.330002	100	20.680107	147189.81	1	1	1	1	0	1	1	1	6	Manufacturing
819	2021	0.200164	0.071971	999376094.6	C25	1	0.82609999	42.340801	4988100	0	33.330002	100	20.722641	179024.5434	1	1	0	0	0	1	1	1	4	Manufacturing
822	2008	0.49843	0.051047	8889906266	C26	1	0.063500002	44.160801	1538500	0	33.330002	90	22.908182	40765.49	0	0	1	1	1	0	1	1	5	Manufacturing
822	2009	0.546906	-0.098402	8458380213	C26	1	0.1522	54.334599	1461600	0	33.330002	89.470001	22.858423	33899.7	0	0	1	1	1	1	0	1	5	Manufacturing
825	2008	0.673131	0.043579	57798757681	C31	1	0.039999999	71.1791	1357968	0	36.360001	100	24.780233	81441.23	0	0	1	1	1	1	0	1	5	Manufacturing
825	2009	0.646928	0.031196	65117807010	C31	1	0.059500001	79.713898	3256841	0	36.360001	100	24.899464	92014.17	0	0	1	1	0	1	0	1	4	Manufacturing
825	2010	0.639396	0.040959	61548206367	C31	1	0.033799998	68.4599	1757805	0	36.360001	100	24.843086	88460.05	0	0	1	1	0	1	1	1	5	Manufacturing
825	2011	0.619247	0.043668	63604797538	C31	1	0.036699999	68.888802	3195798	0	36.360001	100	24.875956	90296.95	0	0	1	1	1	0	1	1	5	Manufacturing
825	2012	0.627114	0.030858	66261068264	C31	1	0.0374	69.482002	3641700	0	36.360001	100	24.916868	90972.48	0	0	1	1	0	1	1	1	5	Manufacturing
825	2013	0.655236	0.018159	69466695754	C31	1	0.032499999	67.183197	3513007	0	36.360001	95.449997	24.964113	97659.02	0	0	1	1	0	1	1	1	5	Manufacturing
825	2014	0.659902	0.018592	75811419822	C31	1	0.031599998	67.772797	3661500	0	36.360001	95.239998	25.051516	107134.73	0	0	1	1	0	1	1	1	5	Manufacturing
825	2015	0.695064	-0.028933	76305847106	C31	1	0.086599998	70.387802	2719000	0	36.360001	100	25.058016	133346.47	0	0	1	1	0	1	1	1	5	Manufacturing
825	2016	0.681353	0.036584	72447819697	C31	1	0.087300003	70.952103	3759000	0	36.360001	100	25.006132	125762.08	1	1	1	1	1	1	1	1	7	Manufacturing
825	2017	0.633015	0.075973	72656089546	C31	1	0.056499999	67.7892	4886000	0	36.360001	100	25.009003	140601.81	1	0	1	1	0	1	1	1	5	Manufacturing
825	2018	0.570826	0.089581	74496090557	C31	1	0.055799998	66.552299	3014000	0	36.360001	100	25.034012	164141.37	1	0	1	1	0	1	1	1	5	Manufacturing
825	2019	0.536267	0.044427	71823254060	C31	1	0.076700002	68.553299	3235300	0	36.360001	94.739998	24.997475	173067.82	1	1	1	1	0	1	1	1	6	Manufacturing
825	2020	0.510334	0.035899	69548212726	C31	1	0.093199998	69.563698	3638600	0	36.360001	95	24.965286	174536.55	1	1	1	1	0	1	1	1	6	Manufacturing
825	2021	0.474259	0.106857	68298322249	C31	1	0.114	72.3489	3549600	0	36.360001	94.440002	24.947151	225692.9171	1	1	1	1	0	1	1	1	6	Manufacturing
826	2012	0.379079	0.099621	3783610947	N77	0	0.185	75.1036	2030000	0	42.860001	84.620003	22.053946	52168.65	1	0	1	1	0	1	0	1	4	Water, Environment and Public Facilities Management
826	2013	0.409096	0.101076	6418205752	N77	0	0.177	74.744003	2724000	0	42.860001	84.620003	22.582405	50309.7	1	0	1	1	0	1	0	1	4	Water, Environment and Public Facilities Management
826	2014	0.447513	0.117029	7447253547	N77	0	0.1155	61.085098	2767000	0	42.860001	80	22.731112	30635.38	1	0	1	1	0	1	0	1	4	Water, Environment and Public Facilities Management
826	2015	0.602467	0.081687	9548933543	N77	1	1.3387001	59.363899	3037700	0	33.330002	76.190002	22.979694	20561.1	0	0	1	1	0	1	0	1	4	Water, Environment and Public Facilities Management
826	2016	0.634651	0.070668	15539561298	N77	1	1.3382	60.003399	5135600	0	33.330002	72.730003	23.466656	22392	1	1	1	1	0	1	0	1	5	Water, Environment and Public Facilities Management
826	2017	0.538981	0.056604	22508994601	N77	1	1.6081001	61.716	9454300	0	33.330002	72.730003	23.837181	23123.67	1	1	1	1	0	1	0	1	5	Water, Environment and Public Facilities Management
826	2018	0.608335	0.03571	32088149300	N77	1	1.6111	59.8694	6746700	0	33.330002	78.260002	24.191753	31274.46	1	1	1	1	0	1	0	1	5	Water, Environment and Public Facilities Management
826	2019	0.616422	0.030114	38399103851	N77	1	1.6045001	56.236698	14931500	0	33.330002	68	24.3713	25055.81	1	1	1	1	0	1	0	0	4	Water, Environment and Public Facilities Management
826	2020	0.633446	-0.018803	42829114089	N77	1	1.5319999	51.548199	16665200	0	33.330002	65.629997	24.480484	22924.65	1	1	0	0	0	1	0	1	3	Water, Environment and Public Facilities Management
826	2021	0.651761	-0.113442	41017185268	N77	1	1.5319999	49.822201	4880900	0	33.330002	64.519997	24.437258	26787.99537	1	1	0	0	0	1	0	0	2	Water, Environment and Public Facilities Management
829	2010	0.657799	0.087061	8535348681	F52	1	2.3905001	54.460201	3650000	0	36.360001	89.470001	22.867481	107361.18	0	0	1	1	0	1	0	1	4	Wholesale and Retail
829	2011	0.708561	0.045352	8561487981	F52	1	2.3905001	50.6525	3046000	1	36.360001	91.669998	22.870541	129669.95	0	0	0	0	0	1	0	1	2	Wholesale and Retail
831	2008	0.702764	-0.113671	3367012376	C32	1	0.2437	43.789902	2297531	0	33.330002	100	21.937292	28273.56	0	0	1	1	0	0	1	1	4	Manufacturing
831	2009	0.896342	-0.275157	3193103722	C32	1	0.30399999	39.41	1733067.4	0	42.860001	100	21.88426	41372.85	0	0	1	1	0	1	0	1	4	Manufacturing
831	2013	0.082241	0.102323	2780179403	C32	1	1.2344	53.546398	3023500	0	33.330002	91.669998	21.745781	56169.34	0	0	1	1	0	0	0	0	2	Manufacturing
831	2014	0.01561	-0.035141	3552372011	C32	1	1.0888	59.571701	2273000	0	33.330002	90.910004	21.990881	60610.77	0	0	1	1	0	0	0	1	3	Manufacturing
831	2015	0.030806	-0.203577	2614824676	C32	1	0.83490002	49.655201	1743400	0	33.330002	90	21.684464	60815.95	0	0	1	1	0	1	0	1	4	Manufacturing
839	2008	0.491125	0.054168	9562805606	I63	1	0.15350001	53.612598	2694600	0	33.330002	87.5	22.981148	63299.27	0	1	0	0	0	1	1	1	4	Information Transmission, Software and Information Technology Services
839	2009	0.470262	0.069026	10401906578	I63	1	0.1178	48.868301	3327400	0	33.330002	87.5	23.065254	78028.83	0	1	1	1	0	1	1	1	6	Information Transmission, Software and Information Technology Services
839	2010	0.476519	0.035137	10795405990	S90	1	0.080600001	48.072201	5434800	0	33.330002	88	23.102386	141987.86	1	1	1	1	0	1	0	1	5	Integrated
839	2011	0.495305	0.038869	10747865273	S90	1	0.080899999	48.191898	4107000	0	33.330002	87.5	23.097973	69461.5	0	1	1	0	0	1	1	1	5	Integrated
839	2012	0.551332	0.026663	10849710219	I63	1	0.082099997	49.025101	3615300	0	33.330002	89.660004	23.107405	66443.39	0	1	1	0	0	1	1	1	5	Information Transmission, Software and Information Technology Services
839	2013	0.575092	0.02623	11607273782	I63	1	0.057500001	45.1035	5459300	0	33.330002	86.959999	23.174898	78240.46	0	1	1	0	0	1	1	1	5	Information Transmission, Software and Information Technology Services
839	2014	0.42021	0.065758	11562353437	I63	1	0.058899999	45.2178	5286200	0	33.330002	88	23.171021	76006.35	0	1	1	0	0	1	1	1	5	Information Transmission, Software and Information Technology Services
839	2015	0.37014	0.052353	12106629018	I63	1	0.1372	43.164001	8882990	0	33.330002	85.190002	23.217018	77782.47	0	1	1	0	0	1	1	1	5	Information Transmission, Software and Information Technology Services
839	2016	0.545356	0.028924	11009741556	I63	1	0.1078	41.4762	10592010	0	33.330002	83.870003	23.122046	91651.23	1	1	1	0	0	1	0	1	4	Information Transmission, Software and Information Technology Services
839	2017	0.55639	0.040032	14829752816	I63	1	0.079300001	40.033199	15664620	0	33.330002	83.330002	23.419901	90158.99	1	1	1	1	0	1	1	1	6	Information Transmission, Software and Information Technology Services
839	2018	0.474902	0.147433	16801802461	I63	1	0.078500003	40.357601	14429500	0	33.330002	83.330002	23.544752	97842.31	1	1	1	1	0	1	1	1	6	Information Transmission, Software and Information Technology Services
839	2019	0.484025	0.015989	17589570829	I63	1	0.067000002	38.769699	7326590	0	33.330002	84	23.590572	103060.98	1	1	1	1	1	1	1	1	7	Information Transmission, Software and Information Technology Services
839	2020	0.58813	-0.198381	17109127540	I63	1	0.0735	38.3922	5037530	0	33.330002	85.709999	23.562878	60699	1	1	1	1	1	1	1	1	7	Information Transmission, Software and Information Technology Services
848	2006	0.527929	0.12933	1165014160	C15	0	0.3669	81.5159	678000	0	33.330002	100	20.875999	87775.83	0	0	0	0	0	1	0	0	1	Manufacturing
858	2008	0.151187	0.165911	11571651127	C14	1	0.054200001	68.907799	729480	0	50	85	23.171824	48308.15	0	0	1	1	0	1	1	0	4	Manufacturing
858	2009	0.300667	0.215638	13496420728	C14	1	0.039799999	69.519096	925206	0	50	85	23.325691	49270.19	0	1	1	1	0	1	0	0	4	Manufacturing
858	2010	0.359475	0.20499	20849090536	C14	1	0.036400001	71.431999	8350300	0	50	85	23.760576	76849.06	1	0	1	0	0	1	0	0	2	Manufacturing
858	2011	0.364689	0.217401	28673500525	C14	1	0.047800001	76.483597	11112800	0	50	84.209999	24.079239	99922.04	0	1	1	0	0	1	1	1	5	Manufacturing
858	2012	0.303365	0.286182	36905840779	C15	1	0.68279999	71.000504	14766500	0	50	86.360001	24.331636	115308.97	0	1	1	1	0	1	1	1	6	Manufacturing
858	2013	0.161122	0.236128	45247636142	C15	1	0.62809998	63.5606	16564400	0	50	81.82	24.535416	114737.36	0	0	1	1	1	1	1	1	6	Manufacturing
858	2014	0.130919	0.15855	44129502138	C15	1	0.6214	64.155197	10292500	0	42.860001	80.769997	24.510395	106269.81	0	0	1	1	1	1	1	1	6	Manufacturing
858	2015	0.15608	0.143784	46408870653	C15	1	0.6656	67.699402	7623800	0	33.330002	78.949997	24.560757	115257.07	0	0	1	1	1	1	1	1	6	Manufacturing
858	2016	0.224667	0.137863	52546634941	C15	1	0.65530002	69.142197	11002200	0	42.860001	83.330002	24.684967	121472.53	0	0	1	1	1	1	0	1	5	Manufacturing
858	2017	0.229099	0.176265	62174406583	C15	1	0.71829998	74.567001	1308700	0	42.860001	83.330002	24.853209	148646.89	1	0	1	1	1	1	1	1	6	Manufacturing
858	2018	0.243626	0.203519	70922626679	C15	1	0.90170002	73.842697	9743800	0	37.5	85	24.984856	191195.86	1	1	1	1	1	1	1	1	7	Manufacturing
858	2019	0.284791	0.213119	86094265733	C15	1	0.89999998	77.1409	6389900	0	37.5	84.209999	25.178709	245416.38	1	1	1	1	1	1	0	1	6	Manufacturing
858	2020	0.229469	0.229978	1.06397E+11	C15	1	0.87099999	77.947502	10996500	0	42.860001	70	25.390444	221156.21	1	1	1	1	1	1	0	1	6	Manufacturing
858	2021	0.252387	0.226504	1.13893E+11	C15	1	0.8664	76.426399	10851100	0	50	81.480003	25.458527	268827.3744	1	1	1	1	1	1	1	1	7	Manufacturing
860	2018	0.610659	0.060605	18412037107	C15	1	0.3971	69.466202	4335200	0	33.330002	88.239998	23.636271	117022.03	0	0	1	1	0	1	1	1	5	Manufacturing
860	2019	0.661229	0.059473	19850831298	C15	1	0.3116	68.575203	6032100	0	33.330002	83.330002	23.711512	136857.03	1	1	1	1	0	1	1	1	6	Manufacturing
860	2020	0.641382	0.043554	22021558785	C15	1	0.36340001	69.418701	5984700	0	33.330002	85.709999	23.815289	138430.36	1	1	1	1	0	1	0	1	5	Manufacturing
860	2021	0.598155	0.037683	21673379639	C15	1	0.322	60.560799	5251300	0	33.330002	86.669998	23.799351	151175.5849	0	1	1	1	1	1	0	1	6	Manufacturing
861	2009	0.470376	0.139581	1264636724	C30	0	0.035	72.314201	2421000	0	42.860001	58.330002	20.958052	39594.01	0	1	0	1	0	1	0	1	4	Manufacturing
861	2010	0.620717	0.151971	1691935018	F52	0	0.066500001	79.366501	2956800	0	42.860001	58.330002	21.249138	39984.78	1	1	0	0	0	1	0	1	3	Wholesale and Retail
861	2011	0.611312	0.171494	2478530572	F52	0	0.071400002	79.009903	3637500	0	42.860001	61.540001	21.630932	50602.25	0	1	0	0	0	1	0	1	3	Wholesale and Retail
861	2012	0.572086	0.159609	3371679802	K70	0	0.059	77.999001	3827537	0	42.860001	58.330002	21.938677	56492.93	0	1	0	0	0	1	0	1	3	Real Estate
861	2013	0.619968	0.119318	4049436863	L72	0	0.0174	70.813301	3813200	0	42.860001	61.540001	22.121843	57659.43	0	0	0	0	0	1	1	1	3	Rental and Business Services
861	2014	0.567571	0.085706	4971371500	L72	0	0.15800001	77.348396	3823800	0	42.860001	61.540001	22.326962	128818.89	0	0	0	0	0	1	1	1	3	Rental and Business Services
861	2015	0.624744	0.055459	6806208156	L72	0	0.2798	61.819	3062800	0	42.860001	70.589996	22.641102	132267.08	0	0	0	0	0	1	1	1	3	Rental and Business Services
861	2016	0.679972	0.045308	7732416735	L72	0	0.2406	49.819199	3249000	0	42.860001	83.330002	22.768688	87778.87	1	0	0	0	0	1	1	1	3	Rental and Business Services
861	2017	0.691831	0.048916	10173980555	L72	0	0.23890001	48.441299	3542300	0	42.860001	75	23.043098	128682.1	1	0	1	0	0	1	1	1	4	Rental and Business Services
861	2018	0.683444	0.049267	11957286791	L72	0	0.34799999	49.834702	3606900	0	42.860001	72.730003	23.204607	198088.07	0	0	1	1	0	1	1	1	5	Rental and Business Services
861	2019	0.644627	0.047885	11506450475	L72	0	0.37310001	49.469898	4252000	0	42.860001	66.669998	23.166174	132818.46	0	1	1	1	0	1	1	1	6	Rental and Business Services
861	2020	0.603457	0.030165	11016062236	L72	0	0.14380001	43.4762	4196500	0	42.860001	66.669998	23.12262	120123.93	0	1	1	1	0	1	1	1	6	Rental and Business Services
861	2021	0.688754	-0.03399	10374966988	L72	0	0.1725	44.171001	4400400	0	42.860001	66.669998	23.062662	141246.8108	1	1	1	1	0	1	0	1	5	Rental and Business Services
869	2008	0.352605	0.282666	3251224474	C15	1	0.13770001	71.608498	6855900	0	30.77	95.449997	21.902298	78788.92	0	0	1	0	1	0	0	1	3	Manufacturing
869	2009	0.408168	0.273859	4060932580	C15	1	0.1823	71.279297	7065100	0	33.330002	95.239998	22.124678	77238.08	0	0	0	0	1	1	0	1	3	Manufacturing
869	2010	0.332125	0.317661	5364160798	C15	1	0.1911	71.361702	7979000	0	18.18	95.239998	22.403006	74419.21	0	0	0	1	0	1	1	1	4	Manufacturing
869	2011	0.294134	0.341991	5983377253	C15	1	0.199	74.007401	8349300	0	25	95.239998	22.512251	79020.64	0	0	1	0	0	1	1	1	4	Manufacturing
869	2012	0.254046	0.277018	7295944221	C15	1	0.2313	70.364502	8034500	0	25	95.239998	22.710585	68616.37	0	0	1	0	0	1	1	1	4	Manufacturing
869	2013	0.203775	0.172268	8123134580	C15	1	0.1899	65.863998	7849000	0	18.18	86.959999	22.817982	71813.57	0	0	1	0	0	1	1	1	4	Manufacturing
869	2014	0.214204	0.144237	7997930542	C15	1	0.1585	63.283798	8734000	0	25	85.709999	22.802448	79425.57	0	0	1	0	0	1	1	1	4	Manufacturing
869	2015	0.250155	0.135288	8912232640	C15	1	0.178	65.358101	9610000	0	25	85	22.91069	86307.23	0	0	1	0	0	1	1	1	4	Manufacturing
869	2016	0.271389	0.117937	10344211461	C15	1	0.17479999	64.146103	9016700	0	30.77	83.330002	23.059692	97647.18	1	0	1	1	0	1	1	1	5	Manufacturing
869	2017	0.267914	0.110915	11528077971	C15	1	0.171	62.7808	9989300	0	30.77	86.959999	23.168051	128012.45	1	0	1	1	0	1	1	1	5	Manufacturing
869	2018	0.246021	0.110122	12536755208	C15	1	0.17399999	63.980999	12596200	0	35.709999	92.309998	23.25193	168952.35	1	0	1	1	0	1	1	1	5	Manufacturing
869	2019	0.224876	0.114728	13117729052	C15	1	0.1736	63.578602	10091200	0	35.709999	86.669998	23.29723	202667.03	1	1	1	1	1	1	1	1	7	Manufacturing
869	2020	0.198287	0.052304	13764855252	C15	1	0.1613	62.946098	5941700	0	35.709999	84.620003	23.345385	182203.7	1	1	1	1	1	1	1	1	7	Manufacturing
869	2021	0.206304	0.054697	13102481541	C15	1	0.1274	60.419701	11354300	0	35.709999	82.610001	23.296068	211559.2506	1	1	1	1	0	1	1	1	6	Manufacturing
875	2006	0.105189	0.031384	2571685890	D44	1	0.1426	24.038401	1709845	0	33.330002	88.889999	21.667828	88871.24	0	0	0	0	1	0	0	1	2	Electricity, Heat, Gas and Water Production and Supply
875	2007	0.286288	0.028927	2650883520	D44	1	0.1013	22.5755	2935800	0	33.330002	89.470001	21.698158	74408.68	0	1	1	0	0	1	0	1	4	Electricity, Heat, Gas and Water Production and Supply
876	2008	0.499554	0.075287	6876684815	C13	0	0.1972	57.029301	2213500	0	33.330002	80	22.651403	26903.44	0	0	1	1	0	1	0	1	4	Manufacturing
876	2009	0.453141	0.08574	7025450152	C13	0	0.2219	63.2677	2358100	0	33.330002	80	22.672806	28755.67	0	0	1	1	0	1	0	1	4	Manufacturing
876	2010	0.463665	0.243298	8456506040	C13	0	0.21179999	76.722	2392600	0	37.5	80	22.858202	28777.56	1	0	1	1	0	1	0	0	3	Manufacturing
876	2011	0.429759	0.185304	19084446604	C13	0	1.6734	87.308899	7752100	0	30	77.779999	23.67214	32047.78	0	1	0	1	0	1	0	1	4	Manufacturing
876	2012	0.413441	0.115023	21689512803	C13	0	1.6114	79.644699	8413400	0	30	80.949997	23.800095	42397.91	0	1	0	1	0	1	0	1	4	Manufacturing
876	2013	0.432343	0.112064	24698800768	C13	0	1.5955	80.295601	10852600	0	33.330002	82.760002	23.930021	50665.49	0	1	0	0	0	1	0	1	3	Manufacturing
876	2014	0.344664	0.099564	30124254175	C13	0	1.2234	76.7565	11839500	0	33.330002	81.82	24.128597	58345.65	0	0	0	0	1	1	1	1	4	Manufacturing
876	2015	0.314649	0.099163	33401185639	C13	0	1.0901	73.345802	13204900	0	33.330002	83.330002	24.231857	61197.31	0	1	0	1	1	1	0	1	5	Manufacturing
876	2016	0.316596	0.093423	35217076473	C13	0	1.0894001	70.711502	11632300	0	37.5	86.209999	24.284798	59015.14	0	1	1	1	0	1	1	1	6	Manufacturing
876	2017	0.38201	0.082717	37385039594	C13	0	1.1379	70.178001	12398800	0	42.860001	81.480003	24.344536	66503.12	0	1	1	1	0	1	1	1	6	Manufacturing
876	2018	0.429838	0.069497	42451633024	C13	0	1.1523	70.611603	20257800	0	42.860001	83.330002	24.471632	71290.85	0	1	1	1	0	1	1	1	6	Manufacturing
876	2019	0.491575	0.106899	47943788134	C13	0	1.1294	70.741699	29840500	0	37.5	78.260002	24.593294	79708.9	0	1	1	1	0	1	1	1	6	Manufacturing
876	2020	0.530617	0.064546	64217666884	C13	0	1.115	68.432999	31603000	0	37.5	76	24.885544	90840.31	1	1	1	1	0	1	1	1	6	Manufacturing
876	2021	0.649829	-0.06007	1.09443E+11	C13	0	1.1037	68.461899	22088500	0	37.5	68.18	25.418674	108637.394	1	1	1	1	0	1	1	1	6	Manufacturing
877	2011	0.647857	0.126224	10360191116	C30	1	0.1631	57.298	4408500	0	37.5	82.760002	23.061237	296418.51	0	0	1	0	1	1	0	0	3	Manufacturing
877	2012	0.603513	0.044374	15339549378	C30	1	0.1085	43.910702	4829100	0	37.5	72.730003	23.453701	120845.01	0	0	1	0	1	1	0	1	4	Manufacturing
877	2013	0.628498	0.04219	19156530713	C30	1	0.083400004	38.983398	3243200	0	50	73.68	23.675909	69951.79	0	0	1	1	1	1	0	1	5	Manufacturing
878	2006	0.751248	0.127723	8384300937	C32	1	0.0265	56.360699	3560000	0	33.330002	89.470001	22.849627	276365.69	0	0	0	1	0	1	0	0	2	Manufacturing
878	2007	0.751717	0.066278	19748608344	C32	1	0.14659999	81.167503	4575000	0	36.360001	95.830002	23.706348	41301.29	0	1	1	0	0	1	0	0	3	Manufacturing
878	2008	0.795798	-0.097829	29158911046	C32	1	0.1094	64.530403	4090400	0	36.360001	92.309998	24.096025	75686.17	0	0	0	1	0	1	1	1	4	Manufacturing
878	2009	0.819113	0.041992	21608564625	C32	1	0.048599999	66.3564	4163800	0	36.360001	92.309998	23.796356	70120.54	0	0	1	1	1	1	0	1	5	Manufacturing
878	2010	0.836132	0.04274	26479703318	C32	1	0.049899999	63.0312	2606700	0	36.360001	89.290001	23.999645	69226.13	1	1	0	1	0	1	1	1	5	Manufacturing
878	2011	0.733561	0.061934	33638005863	C32	1	0.1576	65.669403	2644000	0	36.360001	86.959999	24.238922	81841.65	0	0	0	1	1	1	1	1	5	Manufacturing
878	2012	0.743027	0.041916	30561941395	C32	1	0.163	63.1329	3156220	0	36.360001	84	24.143021	87511.46	0	1	0	1	1	1	1	1	6	Manufacturing
878	2013	0.748262	-0.029915	31768785631	C32	1	0.185	64.692902	2087600	0	36.360001	87.5	24.181749	104073.92	0	1	0	1	1	1	1	1	6	Manufacturing
878	2014	0.726197	0.039067	26589863693	C32	1	0.1696	62.569302	2106100	0	36.360001	91.300003	24.003796	108069.63	0	1	0	1	1	1	1	1	6	Manufacturing
878	2015	0.729198	0.044867	24870798982	C32	1	0.099799998	51.319901	1290800	0	40	91.300003	23.93696	108660.34	0	1	0	1	1	1	1	1	6	Manufacturing
878	2016	0.712887	0.038522	23309007599	C32	1	0.1075	56.326	3130000	0	36.360001	92.309998	23.872107	117098.47	0	1	0	1	0	1	1	1	5	Manufacturing
878	2017	0.718903	0.038927	23047514177	C32	1	0.075999998	51.819099	5516000	0	36.360001	90.910004	23.860825	112544.51	1	1	1	1	0	1	1	1	6	Manufacturing
878	2018	0.701901	0.03963	31878509061	C32	1	0.098899998	41.227901	4404000	0	36.360001	94.120003	24.185198	137146.58	1	1	1	1	0	1	1	1	6	Manufacturing
878	2019	0.713752	0.049901	37264471128	C32	1	0.3506	64.631104	5774700	0	36.360001	87.5	24.341307	168105.9	1	1	1	1	0	1	1	1	6	Manufacturing
878	2020	0.704395	0.051156	42075824244	C32	1	0.2554	55.263302	6978300	0	36.360001	84.209999	24.46274	176564.22	0	1	1	1	0	1	1	1	6	Manufacturing
878	2021	0.660933	0.06597	39837710396	C32	1	0.20370001	49.0126	6437100	0	36.360001	86.360001	24.408079	212281.0003	1	1	1	1	1	1	1	1	7	Manufacturing
880	2021	0.640329	0.024159	4448301788	C34	1	1.0836999	56.617599	3089600	0	33.330002	90	22.215788	155519.8432	1	1	1	0	1	1	0	1	5	Manufacturing
881	2008	0.623726	0.12233	3351592296	S90	1	0.36289999	27.83	3894000	0	33.330002	83.330002	21.932701	79417.37	0	1	0	0	0	1	1	1	4	Integrated
881	2009	0.642488	0.048212	3348927436	S90	1	0.35749999	28.110399	4815000	0	33.330002	83.330002	21.931906	88727.26	0	1	0	0	0	1	1	1	4	Integrated
881	2010	0.61502	0.067301	4039335870	S90	1	0.484	29.73	5509000	0	33.330002	82.349998	22.119347	93169.46	0	0	0	0	0	1	0	0	1	Integrated
881	2011	0.684538	0.054106	4820950698	S90	1	0.3373	26.7006	5225500	0	33.330002	77.779999	22.296236	108484.17	0	1	1	1	0	0	0	1	4	Integrated
881	2012	0.639533	0.063018	6350491526	S90	0	0.31009999	25.7878	3656500	0	50	82.349998	22.571798	92377.09	0	0	1	0	0	1	0	1	3	Integrated
881	2013	0.63535	0.022884	6135588367	S90	0	0.31009999	26.676399	3546100	0	50	84.209999	22.537373	85183.13	0	0	1	0	0	1	0	1	3	Integrated
881	2014	0.622324	0.025987	6131323808	S90	0	0.2323	22.9562	3009900	0	50	76.919998	22.536676	146031.72	0	0	1	0	0	1	0	1	3	Integrated
881	2015	0.805987	-0.249796	6036745724	S90	0	0.39230001	26.400101	2672700	0	50	71.43	22.521132	148391.81	0	1	1	0	0	1	0	1	4	Integrated
881	2016	0.53008	0.035474	2411213305	S90	1	0.97860003	61.128101	2302900	0	50	74.07	21.603395	66624.39	1	0	1	1	0	1	0	1	4	Integrated
881	2017	0.517185	0.056273	11095579884	S90	1	0.97860003	55.136398	3106800	0	33.330002	76.669998	23.129812	99716.72	1	1	1	1	0	1	1	1	6	Integrated
881	2018	0.488125	0.047602	11547646041	C26	1	1.033	57.0219	6908300	0	33.330002	87.5	23.169748	103230.53	0	1	1	1	0	1	1	1	6	Manufacturing
881	2019	0.460769	0.027552	11817599858	C26	1	1.202	54.170502	7127100	0	33.330002	90.910004	23.192856	122064.67	1	1	1	1	0	1	1	1	6	Manufacturing
881	2020	0.479222	0.038516	11428362769	C26	1	1.1109999	53.098598	7125600	0	33.330002	96.150002	23.159365	141047.71	1	1	1	1	0	1	1	1	6	Manufacturing
881	2021	0.498965	0.037643	12319715092	C26	1	0.75770003	46.720798	11610600	0	33.330002	95.830002	23.234467	182289.6325	1	1	1	0	0	1	1	1	5	Manufacturing
883	2015	0.431381	0.064526	33673817441	D44	1	1.6381	80.4179	9457600	0	33.330002	90.910004	24.239986	140818.56	0	0	1	1	0	0	1	1	4	Electricity, Heat, Gas and Water Production and Supply
883	2016	0.366563	0.068591	42987807701	D44	1	1.6747	81.785202	7976300	0	33.330002	88.889999	24.484182	181908.02	0	0	1	1	0	1	1	1	5	Electricity, Heat, Gas and Water Production and Supply
883	2017	0.391796	0.062869	41761732007	D44	1	1.6802	83.182899	7339100	0	33.330002	90.480003	24.455246	210277.3	0	0	1	1	0	1	1	1	5	Electricity, Heat, Gas and Water Production and Supply
883	2018	0.39077	0.054535	46356934870	D44	1	1.6651	84.691597	7839700	0	33.330002	90	24.559637	217216.16	0	0	1	1	0	1	1	1	5	Electricity, Heat, Gas and Water Production and Supply
883	2019	0.443433	0.051688	48207818238	D44	1	1.7142	86.541	5064200	0	37.5	91.300003	24.598787	242513.81	0	1	0	1	0	1	1	1	5	Electricity, Heat, Gas and Water Production and Supply
883	2020	0.417383	0.070857	60364977645	D44	1	1.7142	84.751404	8621400	0	33.330002	90.629997	24.823675	282835.72	0	0	0	1	1	1	1	1	5	Electricity, Heat, Gas and Water Production and Supply
883	2021	0.502486	0.051505	60166839800	D44	1	1.7531	82.103203	9151000	0	33.330002	90.480003	24.820387	341974.9477	0	1	0	1	1	1	1	1	6	Electricity, Heat, Gas and Water Production and Supply
885	2011	0.596891	0.116599	4389876120	C30	1	0.1183	74.926498	3181000	0	42.860001	94.739998	22.202566	68524.58	0	0	0	0	0	0	0	0	0	Manufacturing
885	2012	0.583469	0.097986	4816799817	C30	1	0.1344	77.843498	3028000	0	42.860001	94.739998	22.295376	83815.68	0	1	0	0	0	0	0	0	1	Manufacturing
885	2013	0.564793	0.07125	5217662563	C30	1	0.1357	75.705597	3688400	0	50	100	22.375315	85258.21	0	1	0	0	0	0	0	0	1	Manufacturing
885	2014	0.502502	0.075846	5195670945	C30	1	0.49180001	88.888298	2746800	0	50	100	22.371092	86234	0	1	0	0	0	0	0	0	1	Manufacturing
885	2015	0.524462	0.035734	5662801083	C30	1	0.45609999	86.356201	3388400	0	33.330002	90.480003	22.457184	96482.76	0	1	0	0	0	1	0	0	2	Manufacturing
892	2021	0.371829	-0.138753	2645212770	R86	0	2.0524001	43.902599	10506400	1	40	46.150002	21.696018	371936.7247	1	1	0	0	0	1	1	1	4	Culture, Sports and Entertainment
895	2008	0.320619	0.230429	4024116803	C13	0	0.88169998	91.316902	7689400	0	33.330002	83.330002	22.115572	55818.43	0	0	1	0	0	1	1	0	3	Manufacturing
895	2009	0.353922	0.231012	4456179485	C13	0	0.90350002	87.8144	6440100	0	37.5	77.779999	22.217558	69612.61	0	0	1	0	0	1	0	0	2	Manufacturing
895	2010	0.357754	0.258373	5753235647	C13	0	0.87279999	89.149399	6505600	0	50	82.349998	22.473028	74134.77	1	0	1	1	0	1	1	0	4	Manufacturing
895	2011	0.446924	0.101936	7150487910	C13	0	0.86159998	87.348999	4446700	0	50	82.349998	22.690447	89442.55	0	0	1	0	0	1	0	0	2	Manufacturing
895	2012	0.248038	0.234875	16585556168	C13	0	0.2595	90.496498	8809296	0	50	88.889999	23.531797	42593.11	0	0	1	0	0	0	0	1	2	Manufacturing
895	2013	0.240187	0.258463	16695083971	C13	0	0.259	89.416298	17408800	0	50	88.459999	23.53838	44904.37	0	0	1	0	0	1	0	1	3	Manufacturing
895	2014	0.255731	0.242614	19746141970	C13	0	0.24879999	80.572998	14877900	0	50	88.459999	23.706224	51957.69	0	0	1	0	0	0	0	1	2	Manufacturing
895	2015	0.227137	0.247826	21982434237	C13	0	0.30880001	83.613297	17774900	0	50	90	23.813509	66525.16	0	0	1	0	0	1	0	1	3	Manufacturing
895	2016	0.294267	0.27371	22884467166	C13	0	0.31349999	83.349899	19219600	0	50	87.5	23.853724	62468.54	1	0	1	1	0	1	1	1	5	Manufacturing
895	2017	0.330102	0.251821	21351919401	C13	0	0.30860001	84.536201	16557000	0	50	88	23.784407	61516.44	1	0	1	1	0	1	1	1	5	Manufacturing
895	2018	0.373578	0.285797	23089066160	C13	0	0.34349999	87.996002	18454100	0	50	87.5	23.862625	68849.27	1	0	1	1	0	1	1	1	5	Manufacturing
895	2019	0.402257	0.242233	22864524601	C13	0	0.082000002	85.079903	32226400	0	50	85.190002	23.852852	81339.76	1	1	1	1	0	1	1	1	6	Manufacturing
895	2020	0.30461	0.230679	28633340531	C13	0	0.074199997	82.845596	50465800	0	50	84.620003	24.077837	89135.64	1	1	1	1	0	1	1	1	6	Manufacturing
895	2021	0.318673	0.182631	34703881762	C13	0	0.087899998	81.171097	59301400	0	50	86.669998	24.270117	92737.75109	0	1	1	1	1	1	1	1	7	Manufacturing
897	2008	0.611195	0.03809	6725954266	N78	1	0.28639999	31.8873	4612836	0	36.360001	86.360001	22.62924	131916.29	0	0	1	1	0	1	0	1	4	Water, Environment and Public Facilities Management
897	2009	0.681427	0.024174	7141785814	N78	1	0.2911	34.805401	5556450	0	36.360001	86.360001	22.689228	147286.02	0	0	1	0	0	1	0	1	3	Water, Environment and Public Facilities Management
897	2010	0.683888	0.045158	8361173738	K70	1	0.27689999	30.6712	5057500	0	36.360001	86.360001	22.846865	144192.07	1	0	1	1	0	1	0	1	4	Real Estate
898	2008	0.423914	0.049209	86783000000	C31	1	0.24339999	88.921501	3355000	0	38.459999	90	25.186676	83445.32	0	1	1	1	0	1	1	1	6	Manufacturing
898	2009	0.467278	0.017279	92184000000	C31	1	0.2387	92.349602	1851000	0	44.439999	93.330002	25.247053	82551.29	0	1	1	1	0	1	1	1	6	Manufacturing
898	2010	0.473476	0.034315	1.00987E+11	C31	1	0.23549999	85.207397	2823000	0	37.5	92.860001	25.338257	103068.33	0	1	1	1	1	1	1	1	7	Manufacturing
898	2011	0.492125	-0.017585	1.05114E+11	C31	1	0.22920001	84.4515	2531000	0	37.5	93.330002	25.378311	88596.61	0	1	1	0	0	1	1	1	5	Manufacturing
898	2012	0.523603	-0.036054	1.02988E+11	C31	1	0.23	84.145699	2613000	0	37.5	93.75	25.357878	93709.88	0	1	1	1	1	1	1	1	7	Manufacturing
898	2014	0.472062	0.03123	92865000000	C31	1	0.2326	83.703499	2174800	0	44.439999	90	25.254414	102570.6	0	1	1	1	1	1	1	1	7	Manufacturing
898	2015	0.506964	-0.027281	91291000000	C31	1	0.28330001	87.932404	1613600	0	50	90.480003	25.237318	106157.95	0	1	1	1	0	1	1	1	6	Manufacturing
898	2016	0.485767	0.032997	88596000000	C31	1	0.28459999	88.489304	1459200	0	42.860001	85.709999	25.207352	108529.83	1	1	1	1	0	1	1	1	6	Manufacturing
898	2017	0.43516	0.074593	88373000000	C31	1	0.44260001	85.909302	3322200	0	50	88.889999	25.204832	118047.86	0	1	1	1	0	1	1	1	6	Manufacturing
898	2018	0.417211	0.12751	94886000000	C31	1	0.57279998	87.194504	4993400	0	50	87.5	25.275942	130331.95	0	1	1	1	0	1	1	1	6	Manufacturing
898	2019	0.401558	0.034906	90024000000	C31	1	0.55970001	86.287003	4373600	0	57.139999	89.470001	25.223343	127564.35	0	1	1	1	1	1	1	1	7	Manufacturing
898	2020	0.388297	0.036117	87808000000	C31	1	0.579	86.944	4135300	0	50	91.300003	25.198418	137476.63	1	1	1	1	0	1	1	1	6	Manufacturing
898	2021	0.382811	0.096487	88046000000	C31	1	0.4941	81.630402	6808500	0	57.139999	95.650002	25.201126	164104.386	1	1	1	1	1	1	1	1	7	Manufacturing
900	2008	0.342996	0.154265	4907647731	G58	1	0.40380001	42.770699	2497300	0	40	88.889999	22.31406	69691.49	0	0	1	0	0	1	0	0	2	Transportation, Storage and Postal Services
900	2009	0.340183	0.174769	5166529764	G58	1	0.3689	41.991901	2921400	0	33.330002	94.739998	22.365467	64365.85	0	0	1	0	0	1	0	0	2	Transportation, Storage and Postal Services
900	2010	0.327835	0.167628	5631761474	G58	1	0.36559999	40.233601	2553600	0	33.330002	94.739998	22.451689	67155	0	0	1	0	0	0	1	0	2	Transportation, Storage and Postal Services
900	2011	0.360907	0.136904	6495910618	G58	1	0.3001	36.576302	2937300	0	33.330002	94.739998	22.594439	102202.31	0	0	1	0	0	1	0	0	2	Transportation, Storage and Postal Services
900	2012	0.522939	0.078288	11339027081	G54	1	0.3071	36.642899	3836000	0	33.330002	94.440002	23.151516	87679.46	0	0	1	0	0	1	0	0	2	Transportation, Storage and Postal Services
900	2013	0.616655	0.051374	11742136817	G54	1	0.3053	35.4907	4537000	0	33.330002	95.650002	23.186449	75345.66	0	0	1	0	0	1	0	0	2	Transportation, Storage and Postal Services
900	2014	0.61834	0.061349	16090948790	G54	1	0.38100001	41.817699	5016000	0	37.5	100	23.501522	107722.83	0	0	1	0	0	1	0	0	2	Transportation, Storage and Postal Services
902	2014	0.43712	0.147332	4681059917	C26	0	0.2042	60.6945	3806000	0	33.330002	78.379997	22.26679	58152.86	0	0	1	1	0	1	1	1	5	Manufacturing
903	2015	0.483835	0.037196	6429222808	C34	1	0.24950001	48.574402	1484200	1	42.860001	79.169998	22.58412	98213.82	0	1	1	1	0	1	1	1	6	Manufacturing
903	2017	0.49529	0.031568	8668538634	C34	1	0.26370001	41.992901	2576000	0	42.860001	76.470001	22.882967	127665.27	1	1	0	1	0	1	0	1	4	Manufacturing
906	2021	0.723764	0.07996	18198961038	F51	1	0.27540001	64.940598	18419100	0	33.330002	91.669998	23.62463	356076.0584	1	1	1	1	0	1	1	1	6	Wholesale and Retail
911	2008	0.656909	0.042885	3637114870	C13	1	0.1851	61.723202	4461500	0	36.360001	91.300003	22.014456	63147.95	0	0	0	0	1	1	1	1	4	Manufacturing
912	2008	0.537426	0.080981	5313938272	C26	1	0.071000002	69.2565	1750500	0	40	100	22.393599	57032.29	0	0	1	1	0	1	1	1	5	Manufacturing
912	2009	0.493198	0.029004	7892930420	C26	1	0.059300002	64.877998	1114100	0	40	100	22.789234	43758.88	0	0	1	1	0	1	1	1	5	Manufacturing
917	2008	0.695095	0.052193	6719055281	R86	1	0.65450001	57.186798	3962400	0	30.77	94.739998	22.628214	32203.34	0	0	0	0	0	1	0	1	2	Culture, Sports and Entertainment
917	2009	0.697996	0.02602	7922347562	R86	1	0.37830001	41.106098	4994000	0	35.709999	91.300003	22.792953	30776.45	0	0	0	0	0	1	1	1	3	Culture, Sports and Entertainment
917	2010	0.664071	0.072271	9270182922	R86	1	0.2384	31.0812	6466100	0	38.459999	95	22.950069	36753.46	1	0	0	0	0	1	1	1	3	Culture, Sports and Entertainment
917	2011	0.661801	0.094787	11583824669	R86	1	0.2212	34.757301	7189000	0	38.459999	95	23.172876	40991.21	0	0	0	0	0	1	1	1	3	Culture, Sports and Entertainment
917	2012	0.679448	0.077053	11227888076	I63	1	0.31720001	33.1301	7294400	0	38.459999	95.449997	23.141666	56263.06	0	0	0	0	0	1	1	1	3	Information Transmission, Software and Information Technology Services
917	2013	0.419599	0.060723	13357594171	I63	1	0.73199999	47.2439	7093300	0	38.459999	95.239998	23.315351	62956.38	0	0	0	0	0	1	1	1	3	Information Transmission, Software and Information Technology Services
917	2014	0.359324	0.039204	16941417651	I63	1	0.71039999	42.901199	6861900	0	38.459999	95	23.553028	68254.81	0	0	0	0	0	1	1	1	3	Information Transmission, Software and Information Technology Services
917	2015	0.432736	0.04511	15773548212	I63	1	0.2581	25.990299	6577600	0	38.459999	90.480003	23.4816	72601.9	0	0	0	0	0	1	1	1	3	Information Transmission, Software and Information Technology Services
917	2016	0.473781	0.042888	20152572415	I63	1	0.27250001	24.3552	6301500	0	44.439999	85.190002	23.726597	87986.76	1	0	0	0	0	1	0	1	2	Information Transmission, Software and Information Technology Services
917	2017	0.527426	0.013	22516812410	I63	1	0.3193	23.8997	7151000	0	50	86.360001	23.837528	98185.85	0	0	0	0	0	1	0	1	2	Information Transmission, Software and Information Technology Services
917	2018	0.523258	0.037625	23747795891	I63	1	0.3529	23.2346	12909200	0	50	83.330002	23.890755	114233.95	0	0	0	0	0	1	0	1	2	Information Transmission, Software and Information Technology Services
917	2019	0.451876	0.038456	23268773899	I63	1	0.3001	22.2384	16020200	0	33.330002	80.949997	23.870378	114431.91	0	1	0	0	0	1	0	1	3	Information Transmission, Software and Information Technology Services
917	2020	0.4401	-0.04048	22398640520	I63	1	0.33610001	22.5562	10644600	1	37.5	82.349998	23.832266	186404.87	0	1	1	0	0	1	0	1	4	Information Transmission, Software and Information Technology Services
917	2021	0.388608	0.053068	20783592606	I63	1	0.53539997	26.5816	21535300	1	33.330002	81.25	23.757429	351589.131	1	1	0	0	0	1	1	1	4	Information Transmission, Software and Information Technology Services
919	2019	0.176422	0.05799	3884935436	C27	1	0.28099999	58.5798	5986500	1	42.860001	82.610001	22.080372	155443.41	0	0	1	1	0	1	1	1	5	Manufacturing
919	2020	0.198532	0.026352	4158340176	C27	1	0.28099999	59.013401	9416100	0	33.330002	75.860001	22.148382	150953.89	0	0	1	1	1	1	1	1	6	Manufacturing
919	2021	0.205298	0.039722	4283570373	C27	1	0.2474	55.6768	9819200	0	37.5	70.830002	22.178053	174550.821	0	1	0	0	1	1	1	1	5	Manufacturing
921	2018	0.638563	0.073279	21607452386	C38	1	1.0084	80.578796	11627100	0	33.330002	78.949997	23.796305	96614.78	0	0	1	0	1	1	0	0	3	Manufacturing
921	2019	0.632815	0.063083	21827905038	C38	1	1.1435	86.297897	6175800	1	33.330002	78.949997	23.806456	115488.24	0	1	1	0	1	1	1	0	5	Manufacturing
921	2020	0.655442	0.080725	33990663544	C38	1	1.1466	87.249802	17562600	0	33.330002	70.589996	24.249352	116348.77	0	1	1	0	0	1	1	0	4	Manufacturing
921	2021	0.721329	0.053142	41811635814	C38	1	1.1975	90.160698	10444000	1	37.5	66.669998	24.45644	128038.224	0	1	1	1	1	1	1	1	7	Manufacturing
923	2020	0.266362	0.155412	12843258423	B08	1	1.2743	65.622902	4672300	0	33.330002	100	23.276085	257948.31	0	0	1	1	0	0	1	0	3	Mining
923	2021	0.231548	0.199154	13428301059	B08	1	0.49259999	51.676102	2138100	0	33.330002	95.239998	23.320631	233308.4557	0	0	1	1	1	0	1	0	4	Mining
925	2017	0.601057	0.04231	4028191831	C35	1	1.5077	40.680199	10606000	0	36.360001	72.410004	22.116583	175639.03	1	0	0	0	0	1	0	1	2	Manufacturing
925	2018	0.622874	0.022457	6015592852	C35	1	1.406	30.7623	9104100	0	36.360001	79.169998	22.51762	219416.72	1	0	0	0	0	1	0	1	2	Manufacturing
927	2010	0.599902	0.043354	8066922330	C36	1	0.6929	83.638603	1689600	0	30	90.480003	22.811037	116571.15	0	0	1	1	0	1	1	1	5	Manufacturing
927	2011	0.597846	0.021781	9079313059	C36	1	0.67650002	86.743103	5197300	0	36.360001	92	22.929264	144389.65	0	1	1	1	0	1	0	1	5	Manufacturing
927	2012	0.588348	0.012814	9194144228	C36	1	0.67110002	85.7248	5245000	0	40	95.449997	22.941833	117357.4	0	0	1	1	0	1	0	0	3	Manufacturing
927	2013	0.608099	-0.045296	8993527498	C36	1	0.63150001	79.035797	3947700	0	36.360001	96	22.919771	106056.51	0	0	1	1	0	1	1	1	5	Manufacturing
927	2014	0.772247	-0.224053	8190283567	C36	1	0.6954	85.904099	2645000	0	36.360001	96.150002	22.826214	118340.07	0	0	1	1	0	1	0	1	4	Manufacturing
927	2016	0.633119	0.052439	5903920410	C36	1	0.4364	69.212502	4033200	0	36.360001	93.099998	22.498882	129693.63	0	0	1	1	0	1	1	1	5	Manufacturing
927	2017	0.981978	-0.315807	4709285453	C36	1	0.43200001	67.452698	4381700	0	36.360001	90.910004	22.272802	115992.48	1	0	1	1	0	1	1	1	5	Manufacturing
927	2018	0.973384	0.031161	4900300386	C36	1	0.42379999	67.398201	3481400	0	40	96.43	22.312563	170937.92	1	0	1	1	0	1	1	1	5	Manufacturing
927	2019	1.69812	-0.736844	4514532342	C36	1	0.42429999	67.698303	2292800	0	36.360001	96.300003	22.230568	151789.35	0	1	1	1	0	1	0	1	5	Manufacturing
927	2021	0.705244	0.046596	24289599397	F51	1	1.1068	86.192902	9107800	0	33.330002	94.120003	23.913315	252136.4311	0	1	1	1	1	1	1	1	7	Wholesale and Retail
930	2008	0.717595	0.050086	7646595192	C14	1	0.084899999	22.709999	3261000	0	33.330002	90.910004	22.757526	28391.11	0	0	1	1	0	1	1	1	5	Manufacturing
930	2009	0.653935	0.081959	7204071494	C14	1	0.1972	25.6852	4567000	0	33.330002	90.910004	22.697912	35529.01	0	0	1	1	1	1	1	0	5	Manufacturing
930	2010	0.624186	0.073015	6766654911	C14	1	0.3346	30.4928	4313800	0	33.330002	86.209999	22.635273	39392.29	0	0	1	1	1	1	1	1	6	Manufacturing
930	2011	0.546311	0.108309	6922905592	C14	1	0.4219	33.024601	5326900	0	33.330002	86.360001	22.658102	44023.08	0	0	1	1	1	1	1	0	5	Manufacturing
930	2012	0.552548	0.067325	6477364374	C26	1	0.14749999	26.371599	4944600	0	37.5	88.459999	22.591579	47961.51	0	1	1	1	1	1	1	1	7	Manufacturing
930	2013	0.52781	0.034105	6859129171	C26	1	0.18610001	21.318199	4179200	0	33.330002	85.290001	22.648846	51309.22	0	1	1	1	1	1	0	1	6	Manufacturing
930	2014	0.547832	0.030466	6551388260	C26	1	0.21179999	22.762899	4836900	0	33.330002	81.480003	22.602943	56973.49	0	0	1	1	1	1	0	1	5	Manufacturing
930	2015	0.721373	-0.22575	6864197921	C26	1	0.36230001	21.8281	4619300	0	33.330002	80	22.649586	77450.83	0	0	1	1	1	1	1	1	6	Manufacturing
932	2008	0.674515	0.044291	48422439497	C31	1	1.0932	77.596497	9095100	0	33.330002	100	24.60323	64345.75	0	0	1	0	0	1	0	1	3	Manufacturing
932	2009	0.729274	0.014346	50661047087	C31	1	1.0861	81.882004	9956400	0	33.330002	100	24.648422	64016.45	0	0	0	0	0	1	1	1	3	Manufacturing
932	2010	0.806066	-0.01986	64354657574	C31	1	1.1866	76.460899	6364900	0	41.669998	100	24.887674	77640.89	0	0	1	1	0	1	1	1	5	Manufacturing
932	2011	0.823368	0.01475	74715858807	C31	1	0.87529999	77.382797	7147900	1	33.330002	100	25.036959	86032.2	0	0	1	1	0	1	0	1	4	Manufacturing
932	2020	0.57543	0.095098	82928316728	C31	1	1.3792	80.007301	3973000	1	44.439999	100	25.141243	229561.37	1	1	1	1	1	1	1	1	7	Manufacturing
932	2021	0.522798	0.114556	90740795927	C31	1	0.55629998	58.355	4620600	1	44.439999	95.830002	25.231274	248228.3719	0	1	1	1	1	1	1	1	7	Manufacturing
933	2008	0.744339	0.130125	11488476497	C32	1	1.1133	74.080399	12960000	0	55.560001	100	23.16461	50737.49	0	0	1	1	1	1	0	0	4	Manufacturing
933	2009	0.758118	0.069944	15455378570	C32	1	1.0650001	82.135399	9995000	0	55.560001	100	23.461224	45196.07	0	1	1	1	0	1	0	0	4	Manufacturing
933	2010	0.75829	0.087393	19545726937	C32	1	1.0420001	64.349098	12981000	0	55.560001	100	23.696022	51218.97	1	0	1	0	0	1	0	0	2	Manufacturing
933	2011	0.769648	0.074936	24667694638	C32	1	1.0475	62.282101	12373000	1	55.560001	100	23.928761	60153.35	0	0	1	1	0	1	0	0	3	Manufacturing
933	2012	0.744141	0.033549	30077162798	C32	1	1.1535	58.490101	9876000	1	55.560001	100	24.127031	63120.72	0	0	1	0	0	1	0	1	3	Manufacturing
933	2013	0.742234	0.024734	39706011177	C32	1	1.2203	59.2756	9580000	1	55.560001	100	24.404768	66987.15	0	0	1	0	0	1	0	1	3	Manufacturing
933	2014	0.796247	0.024192	44313980770	C32	1	1.1634001	57.584499	5388000	0	44.439999	93.099998	24.514566	80977.79	0	0	1	0	0	1	0	1	3	Manufacturing
933	2015	0.829324	-0.004304	51135548479	C32	1	1.114	56.9795	4068000	0	44.439999	90.480003	24.657745	81310.36	0	0	1	0	0	1	0	1	3	Manufacturing
933	2017	0.854719	0.052635	51761509136	C32	1	0.91369998	54.552601	8029500	0	44.439999	90	24.669912	94854.26	1	0	1	1	0	1	0	1	4	Manufacturing
933	2018	0.856874	0.043653	53932219792	C32	1	0.91280001	48.050098	5219000	0	44.439999	89.470001	24.710995	95947.3	0	0	1	1	0	1	0	1	4	Manufacturing
933	2019	0.821109	0.054159	54774148675	C32	1	0.91280001	49.781399	5932900	0	44.439999	83.330002	24.726484	104308.21	0	1	1	1	0	1	0	1	5	Manufacturing
933	2020	0.795072	0.036153	53307090101	C32	1	0.87589997	60.001099	9404200	0	55.560001	90	24.699335	102812.42	1	1	1	1	0	1	1	1	6	Manufacturing
933	2021	0.731441	0.120056	60637290468	C32	1	0.77079999	47.965401	13291900	0	55.560001	90.910004	24.828176	138985.5701	1	1	1	1	0	1	0	1	5	Manufacturing
937	2008	0.436599	0.253054	6376902268	B06	1	0.115	83.851501	4886400	0	33.330002	96.550003	22.575949	83280.31	0	0	1	1	0	1	0	1	4	Mining
937	2009	0.515233	0.116677	18376636368	B06	1	0.077399999	54.9244	7788300	0	33.330002	96.550003	23.634346	81723.04	0	0	1	1	0	1	0	1	4	Mining
937	2010	0.505701	0.143534	21111223826	B06	1	0.84009999	86.221603	8762000	0	33.330002	96.550003	23.773071	102844.23	1	0	1	1	0	1	0	1	4	Mining
937	2011	0.572459	0.126548	25228568732	B06	1	0.95139998	83.0737	12484000	0	33.330002	96.879997	23.951242	110766.13	0	0	1	1	1	1	0	1	5	Mining
937	2012	0.545574	0.096017	38053187423	B06	1	0.95139998	78.541496	12018600	0	33.330002	97.669998	24.362251	117865.59	0	0	1	1	1	1	0	1	5	Mining
937	2013	0.560152	0.06144	40107519830	B06	1	0.95139998	73.853897	10631800	0	33.330002	96.769997	24.414829	108001.64	0	0	1	1	1	1	1	0	5	Mining
937	2014	0.502378	0.016366	41101924491	B06	1	0.61269999	78.217598	8018200	0	33.330002	94.120003	24.439322	83856.34	0	0	1	1	1	1	0	1	5	Mining
937	2015	0.509582	0.019828	41723540932	B06	1	0.65460002	76.290298	3031600	0	33.330002	93.75	24.45433	82919.48	0	0	1	1	1	1	1	1	6	Mining
937	2016	0.538275	0.022113	40708100154	B06	1	0.64230001	78.964302	3691400	0	33.330002	92.589996	24.429693	71491.19	0	0	1	1	0	1	1	1	5	Mining
937	2017	0.545199	0.047398	43516687385	B06	1	0.64230001	74.475998	5692600	0	33.330002	89.190002	24.49641	84898.01	1	0	1	1	0	1	0	1	4	Mining
937	2018	0.528507	0.044748	45778725805	B06	1	0.63709998	73.927696	7258600	0	36.360001	90	24.547085	105839.83	1	0	1	1	0	1	0	1	4	Mining
937	2019	0.49565	0.050651	45766149174	B06	1	0.63709998	74.677696	7142800	0	36.360001	86.959999	24.54681	106224.89	0	0	1	1	0	1	0	0	3	Mining
937	2020	0.53983	0.044931	47007600752	B06	1	0.65850002	76.251801	6433700	0	36.360001	85.709999	24.573576	104946.42	0	0	1	1	0	1	0	1	4	Mining
937	2021	0.509669	0.105475	50109863789	B06	1	1.256	77.550903	5160900	0	36.360001	90.629997	24.637484	128049.6378	0	0	1	1	1	1	1	1	6	Mining
938	2017	0.321422	0.07334	37103724747	C39	1	0.3572	87.721802	3877000	0	50	73.68	24.336983	372530.81	1	0	1	1	0	1	1	1	5	Manufacturing
938	2018	0.372128	0.074036	42629721251	C39	1	0.3572	88.335701	4314000	0	57.139999	73.330002	24.475817	390338.23	1	0	1	1	0	1	1	1	5	Manufacturing
938	2019	0.408855	0.074071	48600910041	C39	1	0.23890001	80.320801	5650000	0	42.860001	71.43	24.606909	419056.04	1	1	0	0	0	1	1	1	4	Manufacturing
938	2020	0.419034	0.060629	54702264299	C39	1	0.2999	67.503403	6064000	0	42.860001	69.230003	24.72517	407729.98	1	1	0	0	0	1	1	1	4	Manufacturing
938	2021	0.463081	0.058468	58166971409	C39	1	0.2633	67.775299	8766000	0	42.860001	78.57	24.786583	466971.8191	1	1	0	0	0	1	1	1	4	Manufacturing
939	2016	0.696678	0.039578	32904874754	D44	0	0.8549	67.455399	11346300	0	33.330002	85.709999	24.216887	106539.02	0	1	1	1	0	1	0	1	5	Electricity, Heat, Gas and Water Production and Supply
950	2013	0.627839	0.014544	5183289425	C26	1	0.2386	63.961201	2188300	0	60	100	22.368706	83465.54	0	1	1	0	0	1	0	1	4	Manufacturing
950	2014	0.696282	-0.040068	6549188579	C26	1	0.22220001	62.793301	2577400	0	46.150002	96.300003	22.602608	80730.28	0	1	1	0	0	1	0	1	4	Manufacturing
950	2015	0.718556	-0.025241	6830931720	C26	1	0.1672	56.227402	1746700	0	45.450001	90.910004	22.644728	117294.07	0	1	1	1	0	1	0	1	5	Manufacturing
950	2018	0.596934	0.053825	15204887688	F51	1	0.90380001	83.570297	7644100	0	36.360001	81.480003	23.444883	105521.31	1	0	1	1	0	1	1	1	5	Wholesale and Retail
950	2019	0.65221	0.062333	20114884429	F51	1	0.87830001	82.288597	12900800	0	36.360001	83.330002	23.724726	124295.17	1	1	1	1	0	1	1	1	6	Wholesale and Retail
950	2020	0.753006	0.048926	25479952289	F51	1	0.87830001	79.828499	11004100	0	36.360001	72.730003	23.961157	123639.43	1	1	1	1	0	1	1	1	6	Wholesale and Retail
950	2021	0.763249	0.053681	42432466239	F51	1	0.82590002	75.559601	11825000	0	36.360001	72	24.47118	129778.6523	1	1	1	1	1	1	1	1	7	Wholesale and Retail
952	2008	0.327891	0.101079	998758723.8	C27	1	0.35210001	19.940001	26558300	0	50	88.239998	20.722023	47519.29	0	0	1	0	0	0	0	1	2	Manufacturing
952	2009	0.373459	0.03694	1207059173	C27	1	0.3752	23.1812	7899400	0	50	88.239998	20.911453	36376.91	0	0	1	1	0	1	0	1	4	Manufacturing
952	2010	0.393713	0.021624	1303838953	C27	1	0.23360001	19.7104	3909000	0	55.560001	87.5	20.988579	35439.66	1	0	1	1	0	1	0	1	4	Manufacturing
957	2021	0.740854	-0.021823	10486498293	C36	1	1.075	44.419998	2329500	0	37.5	86.959999	23.073355	120553.2175	1	1	1	1	1	1	0	0	5	Manufacturing
959	2008	0.551507	0.042204	18220879267	C31	1	0.076099999	68.867203	2010000	0	36.360001	100	23.625834	95277.24	0	0	1	0	0	1	0	0	2	Manufacturing
959	2009	0.567252	0.034621	17405168036	C31	1	0.082400002	74.6894	1676000	0	36.360001	100	23.580032	113048.64	0	0	0	1	0	1	0	0	2	Manufacturing
959	2010	0.52114	0.032844	18507644803	C31	1	0.0218	65.568497	1389000	0	40	100	23.641449	124996.83	0	0	0	0	0	1	0	0	1	Manufacturing
959	2019	0.719185	0.028811	1.35106E+11	C31	1	0.3206	88.601097	4052800	0	55.560001	87.5	25.629328	199885.37	0	1	1	1	0	1	0	1	5	Manufacturing
959	2020	0.731025	0.034226	1.46872E+11	C31	1	0.3206	88.105003	6160400	0	55.560001	91.300003	25.71283	201313.71	0	1	1	1	0	1	1	1	6	Manufacturing
959	2021	0.665948	0.081903	1.44367E+11	C31	1	0.62339997	87.2845	10981900	0	55.560001	88.459999	25.695625	252929.4039	1	1	1	1	1	0	1	1	6	Manufacturing
960	2008	0.642818	0.043974	6929471628	C32	1	0.1037	62.163101	1693000	0	36.360001	90.480003	22.65905	55076.06	0	0	1	1	1	1	0	1	5	Manufacturing
960	2009	0.652889	0.040978	6872395231	C32	1	0.1165	67.262802	1837128	0	36.360001	89.470001	22.650778	60736.69	0	0	1	1	1	1	0	1	5	Manufacturing
960	2010	0.593744	0.052247	7401522613	C32	1	0.078400001	62.973202	2719900	0	36.360001	86.360001	22.724951	71630.54	0	0	1	0	1	1	0	1	4	Manufacturing
960	2011	0.686325	0.070993	11331121383	C32	1	0.078199998	59.311901	3480900	0	36.360001	90	23.15082	74926.35	0	0	1	0	0	1	0	1	3	Manufacturing
960	2012	0.78013	0.025977	16545267014	C32	1	0.082800001	62.141201	3473100	0	40	96.150002	23.529366	63249.47	0	0	1	0	0	1	1	1	4	Manufacturing
960	2013	0.688592	-0.04098	23959024508	C32	1	0.3802	68.680901	2211700	0	40	96.669998	23.899611	66613.31	0	0	1	0	0	1	1	1	4	Manufacturing
960	2014	0.684656	0.038681	23599918995	C32	1	0.3161	64.312103	3364000	0	36.360001	100	23.88451	72820.82	0	0	1	1	1	1	1	1	6	Manufacturing
960	2015	0.684501	-0.023214	29035200284	C32	1	0.5697	60.6642	1371100	0	36.360001	100	24.091774	112353.44	0	0	1	1	1	1	1	1	6	Manufacturing
960	2016	0.685282	0.038277	27577734598	C32	1	0.40149999	55.167801	2929200	0	40	97.220001	24.040274	94070.22	0	1	1	1	0	1	0	1	5	Manufacturing
960	2017	0.608614	0.052401	28425178114	C32	1	0.53009999	56.352299	7440400	0	40	95.449997	24.070541	112370.79	1	0	1	1	0	1	0	1	4	Manufacturing
960	2018	0.586543	0.061434	30552896240	C32	1	0.53380001	57.096199	6523000	0	40	96	24.142725	113333.47	1	0	1	1	0	1	0	1	4	Manufacturing
960	2019	0.608441	0.056633	34227012107	C32	1	0.53380001	54.8503	7332400	0	44.439999	86.209999	24.256281	127264.81	1	1	1	1	1	1	0	1	6	Manufacturing
960	2020	0.615294	0.045801	35137313216	C32	1	0.55779999	56.634201	6602600	0	36.360001	85.709999	24.28253	125564.12	1	1	1	1	1	1	0	1	6	Manufacturing
960	2021	0.582178	0.103749	37459093442	C32	1	0.4754	51.916599	4896300	0	44.439999	81.82	24.346516	146674.9164	1	1	1	1	0	1	0	1	5	Manufacturing
961	2013	0.848865	0.039285	47838182668	E48	0	0.064599998	81.329102	5479000	1	33.330002	92.309998	24.591089	276276.89	0	0	1	1	0	1	1	1	5	Construction
961	2014	0.847284	0.022377	65112103499	E48	0	0.065399997	85.0616	6992000	1	33.330002	88.239998	24.899376	463050.09	0	0	0	1	0	1	1	1	4	Construction
961	2015	0.86267	0.010558	84280299981	E48	0	0.1061	79.129898	7040300	1	37.5	88.239998	25.157413	412384.37	0	0	0	1	0	1	1	1	4	Construction
961	2017	0.905155	0.007213	1.17135E+11	E48	0	0.29620001	77.193802	17080000	1	33.330002	82.610001	25.486597	404515.48	1	0	0	1	0	1	0	1	3	Construction
961	2018	0.916869	0.014704	1.76896E+11	K70	0	0.2212	80.485199	63990000	1	33.330002	83.330002	25.89883	350901.95	1	0	0	1	0	1	1	1	4	Real Estate
961	2019	0.90769	0.023505	2.35694E+11	K70	0	0.083499998	81.705704	59430000	1	36.360001	90.480003	26.185801	236937.3	1	1	0	0	0	0	0	0	1	Real Estate
961	2020	0.865379	0.030804	2.90571E+11	K70	0	0.1111	78.419296	68892000	1	36.360001	90	26.395113	178129.7	1	1	0	0	0	1	1	1	4	Real Estate
961	2021	0.883704	-0.004217	3.59253E+11	K70	0	0.078500003	64.700798	43020000	0	36.360001	88.889999	26.607294	198028.9534	1	1	1	1	0	1	1	1	6	Real Estate
962	2007	0.238877	0.05	1395253379	C32	1	0.066600002	49.0858	848000	0	36.360001	87.5	21.056341	42640.57	0	0	1	1	0	0	0	1	3	Manufacturing
962	2008	0.415001	0.040167	1624320086	C32	1	0.064900003	48.73	974400	0	33.330002	95	21.208355	50427.1	0	0	1	1	0	1	0	1	4	Manufacturing
962	2009	0.582644	0.023531	2428413495	C32	1	0.057100002	47.975201	1224200	0	33.330002	91.669998	21.610504	25359.88	0	0	1	1	0	1	1	1	5	Manufacturing
962	2010	0.640641	0.039023	2881057743	C32	1	0.124	53.937901	1707000	0	33.330002	88	21.781424	50635.66	0	0	0	1	0	1	0	1	3	Manufacturing
962	2011	0.479823	0.078562	3535153147	C32	1	0.0889	50.384201	2160900	0	33.330002	87.5	21.986023	72198.13	0	0	1	0	0	1	1	1	4	Manufacturing
962	2012	0.470915	0.045112	4568530006	C32	1	0.051100001	47.958	2612900	0	33.330002	86.360001	22.242456	59095.8	0	0	1	0	0	1	1	1	4	Manufacturing
962	2013	0.48616	0.023471	4629630449	C32	1	0.035999998	46.129398	2293500	0	33.330002	88	22.255743	67071.15	0	0	1	0	0	1	1	1	4	Manufacturing
962	2014	0.49225	-0.063881	4813261130	C32	1	0.086199999	49.7911	2124000	0	33.330002	91.300003	22.294641	78485.06	0	0	1	1	0	1	1	1	5	Manufacturing
962	2015	0.54062	-0.197579	4111260851	C32	1	0.1332	50.8577	1878300	0	37.5	91.300003	22.136995	75167.37	0	0	1	1	0	1	1	1	5	Manufacturing
962	2017	0.456908	-0.164049	2821044194	C32	1	0.092399999	48.871498	1818000	0	33.330002	82.139999	21.760372	86117.25	1	0	1	1	0	1	1	1	5	Manufacturing
962	2018	0.373179	0.019961	2043014710	C32	1	0.095200002	48.709999	1865300	0	33.330002	85.709999	21.437693	118737.9	1	0	1	1	1	1	1	0	5	Manufacturing
962	2019	0.286755	0.034051	1808452987	C32	1	0.1063	48.7393	2432900	0	33.330002	90	21.315737	98527.82	1	1	1	1	1	1	0	1	6	Manufacturing
962	2020	0.199861	0.041816	1645241166	C32	1	0.18189999	48.710499	2006600	0	33.330002	92.860001	21.221153	98347.62	1	1	1	1	1	1	1	1	7	Manufacturing
962	2021	0.20575	0.058698	1524364599	C32	1	0.1236	46.562698	1089100	0	37.5	95.830002	21.144844	94826.31881	0	1	1	1	0	1	1	1	6	Manufacturing
963	2017	0.449002	0.148361	14456428697	F52	0	0.50559998	76.665199	8650000	0	33.330002	57.139999	23.394405	147884.01	1	1	1	1	1	1	1	1	7	Wholesale and Retail
963	2018	0.457494	0.153977	15987106537	F52	0	0.54970002	77.009804	8950000	0	33.330002	61.110001	23.495049	159073.55	1	1	1	1	1	1	1	1	7	Wholesale and Retail
963	2019	0.400548	0.161794	19217357282	F52	0	0.50660002	69.917503	10685000	0	30	60	23.679079	200157.94	1	1	1	1	1	1	1	1	7	Wholesale and Retail
963	2020	0.372787	0.144107	21463974147	F52	0	0.4867	66.198601	12510000	0	30	61.900002	23.789642	196961.4	1	1	1	1	1	1	1	1	7	Wholesale and Retail
963	2021	0.37246	0.105555	24201348155	F52	0	0.4826	67.066498	11010000	1	33.330002	61.900002	23.909674	223558.4449	1	1	1	1	1	1	1	1	7	Wholesale and Retail
966	2021	0.591494	0.012476	20619573359	D44	1	0.058899999	77.185898	6011300	0	33.330002	88.239998	23.749506	330059.2449	1	1	1	1	0	1	0	1	5	Electricity, Heat, Gas and Water Production and Supply
967	2021	0.39101	0.031076	30110536991	N77	0	1.1127	76.543297	5419000	1	42.860001	92.309998	24.128141	144295.4222	1	0	0	0	0	1	1	1	3	Water, Environment and Public Facilities Management
968	2008	0.388309	0.187803	3874006688	B06	1	0.1276	62.3615	2109700	0	33.330002	100	22.077555	80951.64	0	0	1	1	0	1	0	1	4	Mining
968	2009	0.321217	0.108838	4740409856	B06	1	0.094400004	62.4673	2044500	0	33.330002	100	22.27939	58629.04	0	1	0	1	0	1	1	1	5	Mining
968	2010	0.439849	0.071223	5217684243	B06	1	0.1173	67.9422	2863800	0	33.330002	100	22.37532	68816.14	0	0	0	0	0	1	1	1	3	Mining
968	2011	0.471722	0.066506	6671687412	B06	1	0.1365	62.610699	3912400	0	33.330002	100	22.62114	90580.59	0	1	1	1	0	1	1	1	6	Mining
968	2012	0.631306	-0.016755	7619619330	C25	1	0.077200003	58.035999	4730400	0	33.330002	100	22.753992	86312.63	0	1	1	0	0	1	1	1	5	Manufacturing
968	2013	0.697114	0.019395	9454356559	C25	1	0.094400004	52.772202	3475700	0	33.330002	100	22.969742	87773.24	0	1	1	0	0	1	1	1	5	Manufacturing
968	2014	0.813914	-0.055776	11708798003	C25	1	0.07	52.643902	2193800	0	33.330002	100	23.183607	115173.99	0	1	1	0	0	1	0	0	3	Manufacturing
968	2015	0.941144	-0.120924	15431156732	B06	1	0.091200002	55.870701	1386800	0	33.330002	100	23.459654	87918.6	0	0	1	1	0	1	1	1	5	Mining
968	2017	0.556514	0.103455	6226136156	B07	1	0.69639999	84.062401	2094200	0	33.330002	96.669998	22.552021	106849.26	1	0	1	1	0	1	1	0	4	Mining
968	2018	0.507515	0.119787	7352692091	B07	1	0.69639999	81.713303	2649800	0	37.5	90	22.718332	122559.52	1	0	1	1	0	1	1	0	4	Mining
968	2019	0.497832	0.089725	7978855889	B07	1	0.69639999	80.647697	3082000	0	37.5	89.470001	22.80006	128976.9	1	1	1	0	0	1	1	0	4	Mining
968	2020	0.57422	0.024326	8802843759	B07	1	0.65740001	72.829102	4341900	1	37.5	87.5	22.89834	151249.63	1	1	1	0	0	1	1	0	4	Mining
968	2021	0.592543	0.042604	10456307572	B07	1	0.60769999	69.458801	2744400	0	33.330002	84	23.070471	167174.4252	1	0	0	0	0	1	1	1	3	Mining
969	2008	0.424763	0.062228	3554642905	C41	1	0.087200001	48.963902	2296500	0	33.330002	94.440002	21.99152	94510.7	0	0	1	1	0	1	0	0	3	Manufacturing
969	2009	0.444434	0.050175	4102557149	C41	1	0.1024	56.146301	2520000	0	33.330002	94.440002	22.134876	105797.24	0	0	0	1	0	1	0	1	3	Manufacturing
969	2010	0.348614	0.05922	4855920073	C41	1	0.098899998	51.292801	3316900	0	33.330002	94.739998	22.303465	102806.89	0	0	0	1	0	1	1	1	4	Manufacturing
969	2011	0.43904	0.066978	5398020184	C33	1	0.097099997	53.522999	3531000	0	33.330002	94.739998	22.409298	126238.22	0	0	1	0	1	1	1	0	4	Manufacturing
969	2012	0.390952	0.026098	6922253088	C33	1	0.098800004	49.9039	2609900	0	33.330002	95	22.658007	160149.86	0	1	1	1	0	1	0	0	4	Manufacturing
969	2013	0.387118	0.019591	7612265850	C33	1	0.033799998	43.688702	2623600	0	33.330002	94.440002	22.753027	78420.92	0	1	1	0	0	1	0	0	3	Manufacturing
969	2014	0.432293	-0.014567	7497778485	C33	1	0.0601	43.329899	3261800	0	33.330002	92.309998	22.737873	87037.74	0	1	1	0	0	1	0	0	3	Manufacturing
969	2015	0.456296	0.025207	7733085517	C33	1	0.1023	46.745701	3845800	0	33.330002	91.300003	22.768774	92843.58	0	0	0	0	0	1	0	0	1	Manufacturing
969	2016	0.396827	0.020482	8327211145	C33	1	0.3075	45.091499	4928200	0	33.330002	95.239998	22.842794	93720.51	1	0	1	0	0	1	1	0	3	Manufacturing
969	2017	0.419771	0.018876	9895213482	C33	1	0.3075	41.944401	4839300	0	33.330002	92.309998	23.015318	102023.55	1	0	1	0	1	1	1	1	5	Manufacturing
969	2018	0.447671	-0.02342	10017808657	C33	1	0.3075	42.5746	5056300	0	33.330002	90.910004	23.02763	122769.45	1	0	1	0	1	1	1	1	5	Manufacturing
969	2019	0.418859	0.03094	9744142450	C33	1	0.29710001	40.848099	5388000	0	33.330002	90	22.999931	135658.65	1	1	1	1	0	1	1	0	5	Manufacturing
969	2020	0.392032	0.024753	9271107475	C33	1	0.25060001	39.665699	4807300	0	33.330002	90.480003	22.950169	137690.62	1	1	1	1	1	1	1	1	7	Manufacturing
969	2021	0.404743	0.030315	9288369196	C33	1	0.1428	37.790001	6503500	0	33.330002	95.239998	22.952028	183200.4372	1	0	1	1	1	1	0	1	5	Manufacturing
970	2011	0.468671	0.249445	2794533096	C39	1	0.63730001	48.923401	7628200	1	33.330002	95.239998	21.750931	66934.36	0	0	0	0	0	1	0	1	2	Manufacturing
970	2012	0.255566	0.197374	5091227307	C39	1	0.54509997	46.176998	9911400	1	33.330002	94.739998	22.350784	101276.39	0	0	0	0	0	1	0	1	2	Manufacturing
970	2013	0.229329	0.096362	5179850979	C39	1	0.53219998	46.7323	10817000	1	37.5	94.739998	22.368042	107246.12	0	0	0	1	0	1	0	1	3	Manufacturing
970	2014	0.188772	0.081304	5405975505	C39	1	0.52740002	42.502602	7930800	0	33.330002	91.300003	22.41077	94183.31	0	0	0	0	0	1	0	1	2	Manufacturing
970	2015	0.139321	0.072325	5386391311	C39	1	0.5205	41.514198	8456900	0	33.330002	89.470001	22.407141	106022.7	0	0	0	0	0	1	0	1	2	Manufacturing
970	2016	0.133647	0.07933	5321050057	C39	1	0.52090001	38.730701	8537600	0	33.330002	88.239998	22.394936	102453.66	0	0	1	0	0	1	0	1	3	Manufacturing
970	2017	0.173145	0.079825	5589731986	C39	1	0.51749998	38.9403	7795100	0	33.330002	83.330002	22.444197	107895.59	0	0	1	0	0	1	0	1	3	Manufacturing
970	2018	0.167134	0.05541	6123283269	C39	1	0.46869999	38.0634	8250500	0	33.330002	81.25	22.535364	112518.57	1	0	1	0	0	1	0	1	3	Manufacturing
970	2019	0.167436	0.050805	6292657255	C39	1	0.4553	38.347401	8195300	0	33.330002	81.25	22.562649	117944.99	0	1	1	0	1	1	0	1	5	Manufacturing
970	2020	0.227596	0.039628	6467246865	C39	1	0.49849999	40.341301	6982600	0	33.330002	83.330002	22.590015	119561.32	0	1	1	0	1	1	0	0	4	Manufacturing
970	2021	0.360255	0.0743	7092491864	C39	1	0.4411	38.250702	7622200	0	33.330002	82.349998	22.682302	150074.9696	1	1	1	1	1	1	1	1	7	Manufacturing
972	2006	0.677241	0.049124	3497134682	A01	1	2.7778001	63.778301	1210000	0	33.330002	91.300003	21.97521	55524.76	0	0	0	0	0	1	0	0	1	Agriculture, Forestry, Animal Husbandry and Fishery
972	2009	0.768075	0.030908	5691077500	A01	1	2.3963001	45.513901	1362000	0	33.330002	86.959999	22.462166	40666.74	0	0	1	1	0	0	0	1	3	Agriculture, Forestry, Animal Husbandry and Fishery
976	2021	0.295758	0.084595	7445843241	C37	0	0.97500002	45.184299	12071500	0	33.330002	88.239998	22.730923	168255.6967	1	1	1	0	1	1	1	1	6	Manufacturing
977	2006	0.265968	0.005462	2036560969	C39	1	0.15449999	59.924	1655000	0	33.330002	95	21.434528	32254.42	0	0	0	0	1	1	0	0	2	Manufacturing
977	2014	0.6074	0.082373	3532629591	C39	1	0.1153	53.988201	5814500	0	33.330002	95.449997	21.985308	127690.48	1	0	0	0	0	1	0	0	1	Manufacturing
977	2015	0.636561	0.084654	5948551992	C39	1	0.1054	52.681702	7508900	0	33.330002	95.239998	22.506414	146678.03	0	0	0	0	0	1	1	1	3	Manufacturing
977	2016	0.564932	0.052973	7819354565	C39	1	0.0616	48.018299	6522300	0	33.330002	95.239998	22.779867	187683.4	1	1	0	0	0	1	1	1	4	Manufacturing
977	2017	0.592783	0.040442	9079141168	C39	1	0.085900001	46.429401	5515900	0	33.330002	94.739998	22.929245	214151.86	1	1	0	0	0	1	1	1	4	Manufacturing
977	2018	0.636328	0.047419	17881501067	C39	1	0.075400002	48.997299	7501700	0	33.330002	95	23.607033	254076	0	1	0	0	0	1	1	1	4	Manufacturing
977	2019	0.649489	0.039091	25599272165	C39	1	0.14210001	56.809101	8649700	0	33.330002	100	23.96583	352518.76	1	1	1	1	1	1	1	1	7	Manufacturing
977	2020	0.613086	0.047486	29409085017	C39	1	0.0986	44.2962	12519200	0	33.330002	95.449997	24.10457	389471.72	1	1	1	1	0	1	1	1	6	Manufacturing
977	2021	0.663142	0.045414	38322865651	C39	1	0.1525	55.229198	27928700	0	40	94.120003	24.369312	436668.007	1	1	0	0	1	1	1	1	5	Manufacturing
978	2006	0.437997	0.08549	807783038	L72	1	0.78689998	76.824203	3364000	0	30.77	85	20.509804	45381.98	0	0	1	1	0	1	0	1	4	Rental and Business Services
981	2012	0.790009	0.050319	16254956447	K70	0	0.031399999	92.431	11394000	0	37.5	70.830002	23.511663	75441.24	0	0	1	0	0	1	0	1	3	Real Estate
981	2013	0.814706	0.043632	18770674750	K70	0	0.0319	91.961304	11606300	0	37.5	69.57	23.655561	82004.11	0	0	0	0	0	1	1	1	3	Real Estate
981	2014	0.811541	0.037478	24013482003	K70	0	0.0125	90.480003	13080500	0	33.330002	70.370003	23.901882	83938.66	0	0	1	0	0	1	1	1	4	Real Estate
981	2015	0.780558	0.029553	26502315171	K70	0	0.264	66.809998	11538400	0	33.330002	66.669998	24.000498	84460.87	0	0	1	0	0	1	1	1	4	Real Estate
981	2016	0.739191	0.069637	24715980030	K70	0	1.1318001	38.721699	11465300	0	33.330002	61.900002	23.930716	90641.96	1	0	1	0	0	1	1	1	4	Real Estate
981	2017	0.578371	0.050611	36654105026	K70	0	2.4382	59.777401	13488900	0	33.330002	67.860001	24.324791	138280.53	1	0	1	0	0	1	1	1	4	Real Estate
982	2008	0.762927	0.061867	1269357269	C17	0	0.1357	53.310001	1168000	0	36.360001	65	20.961777	11165.29	0	0	1	1	0	1	1	0	4	Manufacturing
983	2008	0.403822	0.272419	12185837358	B06	1	0.12909999	78.920601	3727679	0	36.360001	95.650002	23.223539	85952.95	0	1	1	1	0	1	0	1	5	Mining
983	2009	0.513693	0.137014	16555863224	B06	1	0.086599998	79.592697	4110700	0	36.360001	100	23.530006	89413.29	0	0	1	0	0	1	0	0	2	Mining
983	2010	0.513272	0.139519	23270079354	B06	1	0.0502	67.973503	4230300	0	36.360001	100	23.870434	120070.79	0	0	0	0	0	1	0	0	1	Mining
983	2011	0.57215	0.118201	28952753128	B06	1	0.069899999	63.917999	2775900	0	40	97.300003	24.088932	110553.22	0	0	1	1	0	1	0	1	4	Mining
983	2012	0.609906	0.078291	38643119347	B06	1	0.082500003	66.166801	3385189	0	36.360001	96.550003	24.377634	157357.77	0	0	1	1	0	1	0	1	4	Mining
983	2013	0.592377	0.05725	45125862520	B06	1	0.0594	62.381401	3457000	0	36.360001	100	24.532721	167438.04	0	0	1	1	0	1	0	1	4	Mining
983	2014	0.611846	0.031583	46162167690	B06	1	0.0504	60.5327	2637100	0	36.360001	96.550003	24.555426	143406.73	0	0	1	1	0	1	0	1	4	Mining
983	2015	0.636522	0.027072	48196952318	B06	1	0.1285	65.249702	2348000	0	40	96.150002	24.598562	91440.93	0	0	1	1	0	1	0	1	4	Mining
983	2016	0.640298	0.031222	52231049022	B06	1	0.1018	66.349098	2017000	0	33.330002	96.150002	24.678944	95259.34	0	0	1	1	0	1	0	1	4	Mining
983	2017	0.633695	0.062134	53882175836	B06	1	0.146	69.583099	4284000	0	36.360001	88.239998	24.710066	141400.17	0	1	1	0	0	1	1	1	5	Mining
983	2018	0.640113	0.063417	57856382092	B06	1	0.1118	65.237198	7408300	1	36.360001	87.5	24.781229	153987.25	1	1	1	1	0	1	1	1	6	Mining
983	2019	0.644769	0.059497	65056359442	B06	1	0.1305	65.938103	8174800	1	36.360001	86.959999	24.89852	166537.93	0	0	1	1	0	1	1	1	5	Mining
983	2020	0.692119	0.056593	71480539249	B06	1	0.1017	64.711403	4172600	0	36.360001	91.839996	24.992691	165167.84	0	1	1	1	0	0	0	1	4	Mining
983	2021	0.631337	0.113024	70610618879	B06	1	0.1191	66.753601	6671900	0	40	96.150002	24.980446	184432.2816	0	1	1	1	0	0	0	1	4	Mining
988	2016	0.417369	0.055332	5005264188	C39	1	0.12819999	37.868198	10217900	0	33.330002	90	22.333755	94080.69	1	1	1	1	0	1	0	0	4	Manufacturing
988	2017	0.379837	0.049549	5587065358	C39	1	0.31830001	47.382198	7683900	1	33.330002	80	22.44372	99310.69	1	0	1	0	0	1	1	1	4	Manufacturing
988	2018	0.338571	0.039527	8578073522	C39	1	0.34310001	45.0382	6525900	1	33.330002	80	22.872475	135904.68	1	0	1	0	0	1	1	1	4	Manufacturing
988	2019	0.34973	0.058354	8771421915	C39	1	0.29960001	43.841099	9189400	1	33.330002	80	22.894764	130767.44	1	1	1	0	1	1	1	1	6	Manufacturing
988	2020	0.395984	0.053626	9611537305	C39	1	0.3308	38.929401	10321400	1	33.330002	80	22.986231	134033.99	1	0	1	0	1	1	1	1	5	Manufacturing
988	2021	0.464941	0.055145	11076271352	C39	1	0.62739998	43.9627	11687000	1	33.330002	68	23.128071	165622.4966	1	1	1	1	1	1	1	1	7	Manufacturing
989	2021	0.245995	0.068889	5071508341	C27	0	0.96469998	30.1138	12994300	0	33.330002	66.669998	22.346905	106816.7245	1	1	1	1	1	1	1	1	7	Manufacturing
993	2006	0.365578	0.040652	1982404048	D44	1	0.032699998	54.200001	873000	0	33.330002	100	21.407576	41142.31	0	0	0	0	0	1	1	0	2	Electricity, Heat, Gas and Water Production and Supply
993	2007	0.439013	0.024953	2140286814	D44	1	0.032699998	53.209999	1577900	0	33.330002	100	21.484205	45380.01	0	1	1	0	0	1	1	1	5	Electricity, Heat, Gas and Water Production and Supply
993	2008	0.430403	0.042428	2451837221	D44	1	0.015799999	53.209999	1319700	0	33.330002	100	21.620104	53881.19	0	0	1	1	0	1	0	1	4	Electricity, Heat, Gas and Water Production and Supply
993	2009	0.402948	0.061625	2501546031	D44	1	0.017899999	53.209999	2051500	0	28.57	100	21.640175	52393.46	0	0	1	0	0	1	1	1	4	Electricity, Heat, Gas and Water Production and Supply
993	2010	0.418984	0.059843	2493534231	D44	1	0.063100003	55.889999	3212500	0	33.330002	100	21.636967	74341.51	0	0	0	0	0	0	0	0	0	Electricity, Heat, Gas and Water Production and Supply
993	2011	0.433826	0.024631	2786506295	D44	1	0.078000002	56.830002	2815100	0	41.669998	92	21.748055	64093.06	0	1	1	0	0	1	1	1	5	Electricity, Heat, Gas and Water Production and Supply
993	2012	0.543641	0.042394	2800872762	D44	1	0.127	62.680801	2247601	0	33.330002	90.480003	21.753197	73235.37	0	1	0	0	0	0	1	1	3	Electricity, Heat, Gas and Water Production and Supply
993	2013	0.592986	0.049741	3593128902	D44	1	0.1207	59.415199	2173000	0	33.330002	90	22.002289	81508.1	0	1	0	0	0	0	1	1	3	Electricity, Heat, Gas and Water Production and Supply
993	2014	0.597812	0.052985	4189144537	D44	1	0.1778	61.595699	1845800	0	42.860001	85.709999	22.155762	86207.23	0	1	0	1	0	0	1	1	4	Electricity, Heat, Gas and Water Production and Supply
993	2015	0.542179	0.043003	3856989203	D44	1	0.0348	54.6357	2334800	0	33.330002	87.5	22.073153	85692.5	0	1	0	0	0	0	1	1	3	Electricity, Heat, Gas and Water Production and Supply
993	2016	0.582097	0.034131	3420569190	D44	1	0.049199998	55.955502	2292900	0	33.330002	88.889999	21.953074	102138.19	0	1	1	0	0	1	1	1	5	Electricity, Heat, Gas and Water Production and Supply
993	2017	0.47875	0.028159	3864565692	D44	1	0.3285	62.1502	1359300	0	33.330002	89.470001	22.075115	100014.39	0	1	1	1	0	1	1	1	6	Electricity, Heat, Gas and Water Production and Supply
993	2018	0.498201	-0.083264	4453550169	D44	1	0.32929999	62.197899	1680800	0	33.330002	91.669998	22.216967	102936.23	1	1	1	1	0	1	0	1	5	Electricity, Heat, Gas and Water Production and Supply
993	2019	0.460659	0.042679	3833435071	D44	1	0.34279999	62.193298	1536600	0	33.330002	92.309998	22.067028	103439.07	1	1	1	1	0	1	1	1	6	Electricity, Heat, Gas and Water Production and Supply
993	2020	0.533679	-0.009894	3813331633	D44	1	0.3513	62.790001	2308500	0	33.330002	89.470001	22.061769	101553.81	1	1	1	1	0	1	1	1	6	Electricity, Heat, Gas and Water Production and Supply
993	2021	0.5197	0.038659	4217428992	D44	1	0.28920001	61.040001	2057900	0	33.330002	87.5	22.162491	114355.2021	1	1	1	1	1	1	1	1	7	Electricity, Heat, Gas and Water Production and Supply
996	2010	0.168565	0.029298	921065577.2	G54	0	0.2119	29.364201	1772600	1	37.5	63.639999	20.641043	68532.89	0	0	0	0	0	1	0	0	1	Transportation, Storage and Postal Services
997	2007	0.302362	0.09565	1016026447	I65	0	0.16339999	54.4575	1951868	0	33.330002	86.669998	20.739164	49433.49	0	0	1	1	0	1	1	1	5	Information Transmission, Software and Information Technology Services
997	2008	0.318806	0.043552	1204106664	I65	0	0.15899999	51.847401	1722341	0	33.330002	92.309998	20.909004	58300.14	0	0	1	1	0	1	1	1	5	Information Transmission, Software and Information Technology Services
997	2009	0.359485	0.08565	1185046100	I65	0	0.1512	45.436001	2038500	0	37.5	93.330002	20.893047	61782.02	0	0	0	1	0	1	1	1	4	Information Transmission, Software and Information Technology Services
997	2010	0.303197	0.055241	1407301226	I65	0	0.1769	46.101299	2248500	0	37.5	93.330002	21.064939	80477.19	0	0	0	1	0	1	0	1	3	Information Transmission, Software and Information Technology Services
997	2011	0.423528	0.044951	1929210475	I65	0	0.0513	38.685001	2521500	0	37.5	93.330002	21.380377	86178.23	0	0	0	0	0	1	0	1	2	Information Transmission, Software and Information Technology Services
997	2012	0.493989	0.03474	2449747097	I65	0	0.057100002	38.766701	2188900	0	42.860001	86.669998	21.619251	93321.16	0	0	0	0	0	1	0	1	2	Information Transmission, Software and Information Technology Services
997	2013	0.539473	0.077039	2983395637	I65	0	0.16240001	46.126999	2317800	0	42.860001	84.620003	21.816328	112784.56	0	0	0	0	0	1	0	1	2	Information Transmission, Software and Information Technology Services
997	2014	0.503598	0.098297	3693720907	I65	0	0.25920001	53.432301	2423200	0	42.860001	86.669998	22.0299	101491.41	1	0	0	0	0	1	1	1	3	Information Transmission, Software and Information Technology Services
997	2015	0.517954	0.097111	3711781545	I65	0	0.15530001	42.252701	2009200	0	33.330002	86.669998	22.034779	110233.36	1	0	0	0	0	1	1	1	3	Information Transmission, Software and Information Technology Services
997	2016	0.597538	0.092421	4856452559	I65	0	0.16590001	44.490398	1863100	0	40	83.330002	22.303574	114183.22	1	0	0	1	0	1	1	1	4	Information Transmission, Software and Information Technology Services
997	2017	0.422121	0.093513	6277336812	I65	0	0.249	45.135201	1622800	0	40	83.330002	22.560211	122567.16	1	0	1	1	0	1	1	1	5	Information Transmission, Software and Information Technology Services
997	2018	0.505724	0.061797	8577645474	I65	0	0.26230001	43.542	2359000	1	40	84.620003	22.872425	144567.35	1	0	1	1	0	1	1	1	5	Information Transmission, Software and Information Technology Services
997	2019	0.48451	0.061874	11056666126	I65	0	0.25920001	43.2071	3095700	1	40	91.669998	23.126299	170459	1	1	1	1	0	1	1	1	6	Information Transmission, Software and Information Technology Services
997	2020	0.454606	0.046352	12249773081	I65	0	0.24860001	39.9077	4118400	1	40	91.669998	23.228773	172699.24	1	1	1	1	0	1	1	1	6	Information Transmission, Software and Information Technology Services
997	2021	0.426081	0.075309	11782922775	I65	0	0.30840001	43.235298	4337400	1	40	84.620003	23.189917	192084.1343	1	1	0	1	0	1	1	0	4	Information Transmission, Software and Information Technology Services
999	2010	0.267173	0.167369	5631417010	C27	1	0.0638	80.465897	14117669	0	30	87.5	22.451628	58035.15	0	0	0	1	0	1	0	1	3	Manufacturing
999	2011	0.361687	0.122703	6590415105	C27	1	0.070500001	81.9282	22743868	0	36.360001	93.099998	22.608883	55953.21	0	1	1	1	0	1	1	1	6	Manufacturing
999	2012	0.352553	0.147486	7599036285	C27	1	0.1039	85.965302	26713792	0	36.360001	93.75	22.751287	75883.48	0	0	1	1	0	1	0	1	4	Manufacturing
999	2013	0.378957	0.139366	8673974225	C27	1	0.083499998	77.422302	24869974	0	36.360001	92.860001	22.883593	97221.34	0	0	1	1	0	1	0	1	4	Manufacturing
999	2014	0.344205	0.118769	9975759931	C27	1	0.084299996	75.478699	17256500	0	36.360001	93.330002	23.023424	102916.5	0	0	1	0	0	1	1	1	4	Manufacturing
999	2015	0.361513	0.127587	10667242379	C27	1	0.147	80.539597	21014900	0	36.360001	88.239998	23.090443	109689.14	0	1	1	1	1	1	1	1	7	Manufacturing
999	2016	0.356441	0.108288	12019258678	C27	1	0.1627	80.437103	20598300	0	36.360001	88.459999	23.209776	119472.52	1	1	1	1	0	1	1	1	6	Manufacturing
999	2017	0.374845	0.095269	13551748193	C27	1	0.15440001	80.562897	28879800	0	36.360001	87.5	23.329781	133544.56	1	1	1	1	0	1	1	1	6	Manufacturing
999	2018	0.380558	0.094945	16195463732	C27	1	0.227	85.808601	27776200	0	36.360001	81.82	23.507998	153816.36	1	1	1	1	0	1	1	1	6	Manufacturing
999	2019	0.359223	0.127136	18029932145	C27	1	0.26980001	88.713203	25355900	0	36.360001	77.779999	23.615299	159832.63	1	1	1	1	0	1	1	1	6	Manufacturing
999	2020	0.361247	0.090969	21401659187	C27	1	0.1733	80.1567	23967100	0	36.360001	73.910004	23.786734	144362.04	1	1	1	1	0	1	1	1	6	Manufacturing
999	2021	0.353599	0.098344	22010147281	C27	1	0.2233	83.180702	23220000	1	40	80.650002	23.81477	172271.4388	1	1	1	1	1	1	1	1	7	Manufacturing
1201	2021	0.156169	0.061394	1743340201	A03	0	1.4398	19.8279	4787700	1	33.330002	92.860001	21.279068	119227.4394	0	1	0	0	0	0	0	1	2	Agriculture, Forestry, Animal Husbandry and Fishery
1696	2006	0.494967	0.144614	745631599.8	C37	0	1.3296	65.151199	791169.75	0	33.330002	77.779999	20.429743	22681.04	0	0	0	0	0	1	1	0	2	Manufacturing
1872	2018	0.371832	0.041071	1.09304E+11	G55	1	0.41119999	90.978203	8230000	0	33.330002	83.330002	25.4174	194663.88	1	1	1	1	0	1	1	1	6	Transportation, Storage and Postal Services
1872	2019	0.393797	0.081327	1.28018E+11	G55	1	0.48320001	90.756897	26390000	0	42.860001	85.709999	25.575438	229194.19	1	1	1	1	0	1	1	1	6	Transportation, Storage and Postal Services
1872	2020	0.372999	0.047667	1.56697E+11	G55	1	0.48320001	89.898697	14190000	0	45.450001	81.480003	25.77758	186204.18	1	1	1	1	0	1	1	1	6	Transportation, Storage and Postal Services
1872	2021	0.36906	0.0604	1.68728E+11	G55	1	0.48320001	89.638901	9640000	0	37.5	88.459999	25.851555	216274.262	1	1	1	0	0	0	1	1	4	Transportation, Storage and Postal Services
1965	2019	0.406708	0.069144	84084253696	G54	1	0.28220001	96.561302	15541200	0	33.330002	86.959999	25.155085	233003.47	1	1	1	1	0	1	0	1	5	Transportation, Storage and Postal Services
1965	2020	0.364597	0.043147	91019317004	G54	1	0.28220001	95.575897	12922200	0	33.330002	86.360001	25.234337	207128.31	1	1	1	1	0	1	1	1	6	Transportation, Storage and Postal Services
1965	2021	0.355979	0.068491	94009174839	G54	1	0.27599999	95.533203	10918000	0	36.360001	87.5	25.266659	262506.3241	1	1	1	0	1	1	1	1	6	Transportation, Storage and Postal Services
1979	2015	0.705246	0.056704	1.68264E+11	K70	1	0.1023	80.533096	51101600	0	44.439999	84.209999	25.848799	155152.33	0	0	0	1	0	1	1	1	4	Real Estate
1979	2016	0.689606	0.071381	2.10899E+11	K70	1	0.1265	82.643997	41864100	0	36.360001	86.669998	26.074646	150873.69	1	0	1	1	0	1	1	1	5	Real Estate
1979	2017	0.721056	0.064848	2.55727E+11	K70	1	0.126	84.100601	47106600	0	36.360001	82.610001	26.267374	162670.95	1	1	1	1	0	1	1	1	6	Real Estate
1979	2018	0.742776	0.068637	3.39218E+11	K70	1	0.126	85.053398	43859700	0	37.5	83.330002	26.549908	191648.3	1	1	1	1	0	1	1	1	6	Real Estate
1979	2019	0.631901	0.046781	4.23487E+11	K70	1	0.26800001	84.847397	46934400	0	33.330002	85.709999	26.77179	151438.39	1	1	1	1	1	1	0	1	6	Real Estate
1979	2020	0.656305	0.035723	6.1804E+11	K70	1	0.2233	82.757698	39103600	0	33.330002	81.82	27.149818	146261.72	1	1	1	1	1	1	1	1	7	Real Estate
1979	2021	0.676765	0.029022	7.39228E+11	K70	1	0.2018	83.320801	32894900	0	33.330002	85.709999	27.328873	156138.128	1	1	1	1	1	1	1	1	7	Real Estate
2001	2008	0.479692	0.492687	2528573996	C26	0	0.082400002	68.4702	6000000	0	36.360001	88.239998	21.650921	42021.56	0	0	1	1	0	1	0	1	4	Manufacturing
2001	2009	0.292129	0.302098	3715522917	C26	0	0.1207	80.846703	5820000	0	36.360001	88.239998	22.035786	39789.9	0	1	1	1	0	1	1	1	6	Manufacturing
2001	2010	0.212707	0.226661	4209727203	C26	0	0.094700001	74.444298	5750000	0	36.360001	87.5	22.160664	55404.8	0	0	1	1	0	1	1	1	5	Manufacturing
2001	2011	0.212015	0.198863	6153175155	C27	0	0.1109	77.141098	5930000	0	36.360001	86.360001	22.540234	69832.68	0	0	1	1	0	1	1	1	5	Manufacturing
2001	2012	0.227534	0.133462	7151413964	C27	0	0.121	73.891602	6340000	0	36.360001	82.349998	22.690577	62224.25	0	0	1	0	0	1	0	1	3	Manufacturing
2001	2013	0.232041	0.129206	7835075905	C27	0	0.1088	69.950897	8440000	0	36.360001	82.349998	22.781876	72848.56	0	0	1	0	0	1	0	1	3	Manufacturing
2001	2014	0.23111	0.118003	8555874592	C27	0	0.053199999	63.216599	9170000	0	36.360001	77.779999	22.869884	83851.16	0	0	1	0	0	1	1	1	4	Manufacturing
2001	2015	0.274672	0.049388	9123764118	C27	0	0.095299996	67.654503	9050000	0	36.360001	81.25	22.934149	89079.62	0	0	1	0	0	1	0	1	3	Manufacturing
2001	2016	0.290971	0.131076	9724261479	C27	0	0.092299998	65.806	9770000	0	36.360001	81.25	22.99789	95547.17	0	0	1	0	1	1	1	1	5	Manufacturing
2001	2017	0.230256	0.124802	11410385937	C27	0	0.1203	69.772301	11460000	0	36.360001	73.68	23.157789	107374.76	1	0	1	0	1	1	1	1	5	Manufacturing
2001	2018	0.260766	0.167036	18182814769	C27	0	0.1211	62.810299	9820000	0	36.360001	70.589996	23.623743	108483.54	1	0	1	1	1	1	0	1	5	Manufacturing
2001	2019	0.407028	0.095707	21934888571	C27	0	0.1347	65.063499	12650000	0	36.360001	70.589996	23.811344	127627.61	1	1	1	0	0	1	0	1	4	Manufacturing
2001	2020	0.371983	0.142876	28723817186	C27	0	0.1228	62.484402	14550000	0	36.360001	75	24.080992	110276.39	1	1	1	0	0	1	0	1	4	Manufacturing
2001	2021	0.36978	0.152797	30897007800	C27	0	0.13349999	63.234001	25972500	0	36.360001	82.349998	24.153925	133337.3281	1	1	0	0	1	1	1	0	4	Manufacturing
2003	2008	0.274181	0.16477	1088453212	C41	0	0.59740001	60.144699	3436400	0	33.330002	80	20.808023	32658.61	0	0	1	1	0	1	1	0	4	Manufacturing
2003	2009	0.327223	0.161293	1379700186	C41	0	0.59789997	57.343498	3890000	0	33.330002	80	21.045132	43145.51	0	0	0	0	0	1	0	1	2	Manufacturing
2003	2010	0.332294	0.192813	1448918170	C41	0	0.59420002	56.209	4826900	0	33.330002	80	21.094084	45890.37	0	0	0	0	1	1	0	0	2	Manufacturing
2003	2011	0.261903	0.118101	1795809995	C41	0	0.59359998	44.914799	4761100	0	33.330002	80	21.308722	49608.88	0	0	0	0	1	1	0	1	3	Manufacturing
2003	2012	0.293275	0.098234	2307767037	C18	0	0.53509998	38.815899	4767600	0	33.330002	76.470001	21.559546	55826.88	0	0	0	0	1	1	1	1	4	Manufacturing
2003	2013	0.150952	0.14501	2391809295	C18	0	0.50880003	37.6394	4980200	0	33.330002	86.669998	21.595316	54882.06	0	0	0	0	0	1	0	1	2	Manufacturing
2003	2014	0.151311	0.145189	2072629912	C18	0	0.50620002	36.236801	5086800	0	33.330002	87.5	21.452084	61007.05	0	0	0	0	0	1	0	1	2	Manufacturing
2003	2015	0.133027	0.144666	2131093935	C18	0	0.49219999	34.796902	5377600	0	33.330002	87.5	21.4799	63240.94	0	0	0	1	0	1	1	1	4	Manufacturing
2003	2016	0.155509	0.150684	2153113337	C18	0	0.57550001	35.085899	7131600	0	36.360001	81.82	21.490181	71599.15	1	0	0	1	0	1	1	1	4	Manufacturing
2003	2017	0.178572	0.165644	2674678031	C18	0	0.57480001	36.3769	8219000	0	36.360001	77.779999	21.707094	78501.27	1	0	0	1	0	1	0	1	3	Manufacturing
2003	2018	0.223818	0.127974	3032849247	C18	0	0.5467	40.672199	8223900	0	36.360001	77.779999	21.832767	88857.51	1	0	0	1	0	1	0	1	3	Manufacturing
2003	2019	0.270035	0.102477	3172765469	C18	0	0.53930002	40.424999	7598900	0	33.330002	80	21.877869	87749.89	1	1	1	1	0	1	1	1	6	Manufacturing
2003	2020	0.238662	0.143223	3474740181	C18	0	0.54070002	38.404999	5726800	0	33.330002	87.5	21.968786	82608.85	1	1	1	1	0	1	1	1	6	Manufacturing
2003	2021	0.323452	0.133909	3402764131	C18	0	0.54699999	43.382099	6742500	0	33.330002	88.239998	21.947853	105421.0187	1	1	1	1	0	1	0	1	5	Manufacturing
2006	2011	0.537408	0.180768	1714740636	C35	0	0.4984	43.611801	2979680	0	33.330002	87.5	21.262527	129548.04	0	0	1	1	1	1	0	1	5	Manufacturing
2006	2012	0.540123	-0.087539	2695620781	C35	0	0.44100001	36.776402	2250300	0	33.330002	90.480003	21.714895	72375.73	0	0	1	1	1	1	0	1	5	Manufacturing
2006	2013	0.595124	-0.090716	2210188661	C35	0	1.0304	36.299	3017100	0	33.330002	93.75	21.516344	84007.23	0	0	1	1	0	1	1	0	4	Manufacturing
2006	2016	0.419551	0.040325	1561677059	C35	0	0.36939999	34.962399	5281500	0	33.330002	84.209999	21.169025	100270.98	0	0	1	1	0	1	1	1	5	Manufacturing
2006	2017	0.42375	0.055492	1619061490	C35	0	0.31529999	31.8312	5931300	0	33.330002	80	21.205112	110158.86	1	0	1	1	1	1	1	1	6	Manufacturing
2006	2018	0.46119	0.007412	1782255983	C35	0	0.30840001	34.471802	4294400	0	33.330002	68.18	21.301146	109927.78	0	0	1	1	1	1	1	1	6	Manufacturing
2006	2019	0.465939	-0.067769	1922943205	C35	0	0.43040001	33.2883	5248500	0	33.330002	58.82	21.377123	124539.35	0	1	1	1	1	1	1	1	7	Manufacturing
2006	2020	0.533717	0.02688	1717401440	C35	0	0.28850001	32.8102	8190800	0	37.5	66.669998	21.264078	131652.5	0	1	1	1	1	1	1	1	7	Manufacturing
2006	2021	0.572265	0.034757	2070985186	C35	0	0.266	46.3461	10405700	0	33.330002	73.68	21.45129	180336.0287	1	1	1	1	1	1	1	1	7	Manufacturing
2007	2010	0.066022	0.315466	2011720383	C27	0	2.0824001	76.830498	11970000	1	33.330002	66.669998	21.422256	60292.04	0	0	1	1	1	1	0	1	5	Manufacturing
2007	2011	0.056303	0.16342	2575845523	C27	0	2.023	72.914703	4732000	1	33.330002	70.589996	21.669443	68887.01	0	0	1	1	1	1	1	1	6	Manufacturing
2007	2012	0.0445	0.119079	2734936388	C27	0	1.9607	67.410698	5290000	1	42.860001	66.669998	21.729374	82695.4	0	0	1	1	0	1	1	1	5	Manufacturing
2007	2013	0.091277	0.146446	2962677475	C27	0	1.9852999	67.148399	4577600	1	42.860001	70	21.809359	93635.96	0	0	1	1	1	1	0	1	5	Manufacturing
2007	2014	0.035467	0.161319	3643315939	C27	0	1.8879	64.181702	4218000	1	42.860001	64.709999	22.016161	97723.01	0	0	1	1	0	1	0	1	4	Manufacturing
2007	2015	0.034094	0.160407	3769637163	C27	0	1.9086	44.286598	4470000	1	42.860001	64.290001	22.050245	103368.59	0	0	0	0	0	1	0	1	2	Manufacturing
2007	2016	0.046243	0.191039	4021493477	C27	0	1.8823	47.207699	4760000	1	42.860001	64.290001	22.11492	111706.9	0	1	1	1	0	1	0	1	5	Manufacturing
2007	2017	0.072278	0.175513	4650463353	C27	0	1.9141999	45.2267	4720000	1	42.860001	68.75	22.260233	120130.16	1	0	1	1	0	1	0	1	4	Manufacturing
2007	2018	0.11096	0.214139	5219312385	C27	0	1.9493001	53.035301	5270000	1	42.860001	66.669998	22.375631	143577.65	1	0	1	1	0	1	0	1	4	Manufacturing
2007	2019	0.092211	0.212842	6493052925	C27	0	1.9686	53.632599	5240000	1	42.860001	70.589996	22.593998	164633.76	1	1	1	1	0	1	0	1	5	Manufacturing
2007	2020	0.193076	0.212824	7583197995	C27	0	2.0336001	45.578602	5240000	1	42.860001	64.709999	22.749201	135445.07	1	1	1	1	0	1	0	1	5	Manufacturing
2007	2021	0.214366	0.14718	10038637132	C27	0	2.1631	44.006699	6448000	1	42.860001	68.75	23.029707	144424.5388	1	1	1	1	0	1	1	1	6	Manufacturing
2008	2008	0.339231	0.063189	2328917019	C39	0	1.3589	54.187401	5360600	1	36.360001	86.959999	21.568668	72645.3	0	0	0	1	0	1	1	0	3	Manufacturing
2008	2009	0.492085	0.014287	3475304696	C39	0	1.1966	38.9212	7785900	1	36.360001	89.290001	21.968948	63532.56	0	0	0	1	0	1	0	0	2	Manufacturing
2008	2010	0.497029	0.106715	4427905183	C39	0	1.0777	45.544201	8986300	1	36.360001	88	22.211193	86093.79	0	0	0	1	0	1	0	1	3	Manufacturing
2008	2011	0.472454	0.137163	5441239585	C35	0	0.96390003	31.2446	9293500	1	36.360001	88.459999	22.417273	90167.31	0	0	0	1	0	1	0	1	3	Manufacturing
2008	2012	0.433642	0.131408	6067228837	C35	0	0.99220002	35.9702	11367700	1	36.360001	88.889999	22.526167	112616.26	0	0	0	1	0	1	0	1	3	Manufacturing
2008	2013	0.414207	0.109693	6533429130	C35	0	0.9368	44.3815	12837800	1	36.360001	89.290001	22.600197	98994.4	0	0	0	1	0	1	0	1	3	Manufacturing
2008	2014	0.399683	0.130592	6638810011	C35	0	0.70880002	26.9835	13007300	1	36.360001	87.5	22.616199	128654.44	0	0	0	1	0	1	0	1	3	Manufacturing
2008	2015	0.352195	0.109751	7196137256	C35	0	0.73839998	30.029699	13858700	1	36.360001	88.459999	22.69681	132781.31	0	0	0	1	0	1	0	1	3	Manufacturing
2008	2016	0.464944	0.082987	7582418565	C35	0	0.78289998	38.800499	16758100	1	44.439999	90	22.749098	141752.59	1	1	1	1	0	1	0	1	5	Manufacturing
2008	2017	0.483533	0.142401	10369476848	C35	0	1.1035	43.506802	22487200	1	44.439999	82.760002	23.062132	172348.89	1	1	1	1	0	1	0	1	5	Manufacturing
2008	2018	0.546257	0.097817	14102970752	C35	0	1.7046	46.739498	25467100	1	37.5	80.769997	23.369652	154844.22	1	1	1	1	0	1	0	1	5	Manufacturing
2008	2019	0.492654	0.041875	18945016971	C35	0	1.2521	46.965302	25423200	1	42.860001	84	23.664806	156272.63	1	1	1	1	0	1	1	0	5	Manufacturing
2008	2020	0.526873	0.063073	17893375370	C35	0	1.9119999	50.781601	27826400	1	42.860001	87.5	23.607697	198082.7	1	1	1	1	0	1	0	0	4	Manufacturing
2008	2021	0.556431	0.090648	21345356203	C35	0	1.7043	52.9562	33355900	1	36.360001	86.669998	23.7841	218897.6556	1	1	1	1	0	1	0	0	4	Manufacturing
2010	2020	0.53419	0.065195	30483534577	L72	0	0.1144	70.6054	20530000	0	33.330002	88	24.140453	235441.04	1	0	1	1	0	1	1	1	5	Rental and Business Services
2010	2021	0.560677	0.082641	34661757944	L72	0	0.14650001	69.115402	22983800	0	33.330002	94.739998	24.268904	285205.0343	1	1	1	1	1	1	1	1	7	Rental and Business Services
2012	2020	0.2994	0.10487	1841647112	C22	0	0.3053	21.743401	4710000	1	37.5	76.190002	21.333925	140522.49	1	1	0	0	0	1	1	1	4	Manufacturing
2012	2021	0.255195	0.077034	2237911596	C22	0	0.51679999	25.3207	5336800	1	33.330002	79.169998	21.528809	158809.9242	1	1	1	1	1	1	0	1	6	Manufacturing
2013	2007	0.302309	0.04718	343871002.5	C36	1	0.21510001	57.966301	1521000	1	37.5	94.739998	19.655777	23150.18	0	0	1	1	0	1	0	1	4	Manufacturing
2013	2013	0.664405	0.04926	13198006691	C37	1	0.75209999	80.460602	537000	0	33.330002	90.32	23.303331	85532.78	0	0	1	1	1	1	0	1	5	Manufacturing
2014	2008	0.308474	0.093852	845799066.1	C29	0	0.52219999	57.2351	2933900	0	33.330002	87.5	20.555792	77935.71	1	0	0	1	0	1	0	1	3	Manufacturing
2014	2016	0.228892	0.101329	2148480141	C29	0	0.72820002	69.793701	5292000	0	35.709999	92.309998	21.488026	100612.04	1	1	1	1	1	1	1	1	7	Manufacturing
2016	2008	0.414634	0.116121	1622988369	K70	0	0.13060001	9.3699999	1851961.5	1	33.330002	87.5	21.207535	99013.25	0	0	0	0	0	1	0	1	2	Real Estate
2018	2007	0.525051	0.106637	776171424.6	C26	0	1.3724999	26.405701	2290000	0	33.330002	92.309998	20.469885	20685.04	0	0	0	1	0	1	1	0	3	Manufacturing
2018	2012	0.536438	0.100522	1611386162	C26	0	1.6535	17.491301	2684800	1	33.330002	93.330002	21.200361	34943.92	0	0	0	1	0	1	0	1	3	Manufacturing
2018	2013	0.127117	0.01769	1505708552	C26	0	0.13079999	66.477402	2373400	0	37.5	92.860001	21.13253	42459	0	0	0	1	0	1	0	1	3	Manufacturing
2018	2014	0.103753	0.038337	3000185406	C26	0	0.095299996	75.0308	2755600	0	33.330002	94.739998	21.821939	51535.11	0	0	0	1	0	1	0	1	3	Manufacturing
2018	2015	0.428884	0.055915	3790635901	C26	0	0.080600001	73.420998	4153000	0	33.330002	94.120003	22.055799	1112544.6	0	0	0	1	0	1	0	1	3	Manufacturing
2018	2016	0.658414	0.057949	5393112935	C26	0	0.0209	61.886398	3439300	0	42.860001	87.5	22.408388	331552.39	0	1	0	0	0	1	1	1	4	Manufacturing
2018	2017	0.934488	-0.810337	9884432326	F51	0	0.035700001	61.949501	3041100	0	50	87.5	23.014227	401241.48	0	0	0	0	0	1	0	1	2	Wholesale and Retail
2019	2008	0.333299	0.07237	884417066.2	C26	0	0.7823	34.152802	3296000	0	33.330002	71.43	20.600439	35419.96	0	0	1	1	0	1	1	1	5	Manufacturing
2022	2010	0.143136	0.251758	925844117.6	C27	0	2.5334001	20.3232	7344600	0	33.330002	71.43	20.646217	92496.77	0	0	1	1	0	1	1	0	4	Manufacturing
2024	2010	0.570792	0.114816	35839832000	F52	0	0.70039999	39.650902	5980000	0	33.330002	76.919998	24.302326	379943.11	1	0	0	0	0	1	0	0	1	Wholesale and Retail
2024	2011	0.614787	0.101528	43907382000	F52	0	0.67989999	30.9519	5980000	0	33.330002	76.919998	24.505348	515483.81	1	0	0	0	0	1	1	1	3	Wholesale and Retail
2024	2012	0.617766	0.040119	59786473000	F52	0	0.83020002	31.0333	8100000	0	33.330002	76.919998	24.814045	519091.34	1	0	0	0	0	1	1	1	3	Wholesale and Retail
2024	2013	0.651036	-0.000057	76161501000	F52	0	0.88050002	27.173901	7950000	0	33.330002	83.330002	25.056122	378825.62	1	0	0	0	0	1	1	0	2	Wholesale and Retail
2024	2014	0.640644	0.012646	83043655000	F52	0	0.88050002	27.573	8250000	0	33.330002	84.620003	25.142632	449596.89	1	0	0	0	0	1	1	1	3	Wholesale and Retail
2024	2015	0.637527	0.011277	82193729000	F52	0	0.86909997	23.724501	8250000	0	33.330002	84.620003	25.132345	267774.76	1	0	0	0	0	1	0	1	2	Wholesale and Retail
2024	2016	0.490243	0.009599	88075672000	F52	0	2.1608	47.921902	8250000	0	33.330002	84.620003	25.201462	273418.88	1	1	0	1	0	1	0	1	4	Wholesale and Retail
2024	2017	0.468277	0.029493	1.37167E+11	F52	0	2.1608	49.516499	12750000	0	33.330002	77.269997	25.644466	280218.29	1	1	0	1	0	1	1	1	5	Wholesale and Retail
2024	2018	0.557768	0.076103	1.57277E+11	F52	0	2.1608	51.195499	16434100	0	33.330002	72.220001	25.781273	313538.14	1	1	1	1	1	1	1	1	7	Wholesale and Retail
2024	2019	0.632075	0.071065	1.99467E+11	F52	0	2.1918001	48.84	18400000	0	33.330002	77.269997	26.018915	415162.03	1	1	0	1	0	1	1	1	5	Wholesale and Retail
2024	2020	0.637714	-0.023271	2.36855E+11	F52	0	2.1865001	47.012699	16910000	0	33.330002	80.949997	26.190714	265118.48	1	1	1	0	0	1	1	1	5	Wholesale and Retail
2024	2021	0.818267	-0.283775	2.12075E+11	F52	0	2.1605999	49.950199	8745300	0	33.330002	78.260002	26.080206	196689.0674	1	1	1	1	1	1	1	1	7	Wholesale and Retail
2027	2016	0.327764	0.426595	12501668046	L72	0	1.329	66.337898	16955200	0	57.139999	68	23.249128	101297.01	0	0	0	0	0	1	0	0	1	Rental and Business Services
2027	2017	0.321237	0.456674	12129059830	L72	0	0.6954	61.6735	20110000	0	57.139999	63.639999	23.21887	110292.52	1	0	0	0	0	1	0	0	1	Rental and Business Services
2027	2018	0.243068	0.360028	15554602847	L72	0	0.65079999	53.144402	17648700	0	57.139999	66.669998	23.467623	87938.66	1	0	0	0	0	1	0	0	1	Rental and Business Services
2027	2019	0.250479	0.124603	19021510376	L72	0	0.73439997	57.361801	14120900	1	57.139999	66.669998	23.668837	135674.01	1	1	0	0	0	1	0	0	2	Rental and Business Services
2027	2020	0.202056	0.227327	18687079234	L72	0	0.79519999	67.237297	14332500	1	57.139999	60	23.651098	137772.63	1	1	0	0	0	1	1	0	3	Rental and Business Services
2027	2021	0.268928	0.295993	21646165070	L72	0	0.86510003	63.375	14357600	1	57.139999	71.43	23.798094	182189.9303	1	1	0	0	0	1	1	0	3	Rental and Business Services
2028	2010	0.246733	0.171505	3860756872	C38	0	1.5337	18.851999	5842500	0	42.860001	91.669998	22.074129	74721.64	0	0	1	0	0	1	1	0	3	Manufacturing
2029	2007	0.263064	0.084229	583524883.2	C18	0	0.51310003	77.694397	2334615	0	44.439999	100	20.184597	20053.32	0	0	0	0	1	1	1	0	3	Manufacturing
2029	2008	0.295421	0.106124	1455417421	C18	0	0.51270002	87.221298	1323549	0	44.439999	100	21.098558	24453.73	1	0	0	0	0	1	0	0	1	Manufacturing
2029	2009	0.312808	0.11798	1765883778	C18	0	0.51660001	87.781799	1399300	0	44.439999	100	21.291918	32443.97	1	0	0	0	1	1	0	0	2	Manufacturing
2029	2010	0.3166	0.137344	2084079459	C18	0	0.52759999	86.033501	2110000	0	44.439999	100	21.457594	40017.49	0	0	0	0	0	1	0	0	1	Manufacturing
2029	2011	0.36062	0.157634	2491336896	C18	0	0.5212	90.447601	3009200	0	44.439999	100	21.636086	51437.29	1	0	0	0	0	1	1	0	2	Manufacturing
2029	2012	0.216693	0.133065	3192919476	C18	0	0.59899998	83.768799	3297000	0	44.439999	100	21.884201	62474.54	1	0	0	0	0	1	1	0	2	Manufacturing
2029	2013	0.32247	0.064977	5538884118	C18	0	0.4188	55.880901	3380000	0	44.439999	100	22.435059	68225.84	1	0	0	0	0	1	0	1	2	Manufacturing
2029	2014	0.293625	0.04083	6847731416	C18	0	0.37709999	50.140701	3430000	0	44.439999	100	22.647182	83065.63	0	0	0	0	0	1	0	1	2	Manufacturing
2029	2016	0.336339	0.041084	7397808019	C18	0	0.39050001	56.538101	3131000	0	44.439999	90	22.724449	102628.13	0	0	0	0	0	1	0	1	2	Manufacturing
2029	2018	0.324573	0.051543	8582987279	C18	0	0.38870001	59.361301	3624000	0	44.439999	78.57	22.873049	142564.97	1	0	0	0	0	1	0	0	1	Manufacturing
2029	2019	0.343818	0.042529	8592258988	C18	0	0.26890001	49.289101	4797000	0	44.439999	77.779999	22.874128	156067.63	1	1	0	0	0	1	0	1	3	Manufacturing
2029	2020	0.348803	0.01968	9231399686	C18	0	0.29570001	50.453602	4814000	0	44.439999	75	22.945877	145646.7	1	1	0	0	0	1	0	0	2	Manufacturing
2029	2021	0.410357	0.021279	9284920922	C18	0	0.31439999	43.873299	4034000	1	44.439999	73.330002	22.951658	175733.471	1	1	1	1	1	1	0	1	6	Manufacturing
2030	2014	0.424825	0.134027	1166574397	C27	1	0.97070003	43.7379	4438700	0	33.330002	84.209999	20.877337	243063.61	0	0	0	0	0	1	0	1	2	Manufacturing
2030	2015	0.362302	0.051933	1590194068	C27	1	1.3451999	48.398399	3937800	0	37.5	80.949997	21.187122	100996.99	0	0	0	0	0	1	0	1	2	Manufacturing
2030	2016	0.383239	0.045811	3041736226	C27	1	1.3674001	41.914902	3814700	0	33.330002	84.209999	21.835695	115279.09	1	0	0	0	0	1	0	1	2	Manufacturing
2030	2017	0.430893	0.029088	4139659263	C27	1	1.4071	42.189098	3814700	0	33.330002	81.25	22.143879	139675.09	1	0	1	0	0	1	1	1	4	Manufacturing
2030	2018	0.399304	0.037613	4641793783	C27	1	1.3674001	42.190399	3814700	0	33.330002	82.349998	22.258368	281444.44	1	0	1	0	0	1	1	1	4	Manufacturing
2030	2019	0.413891	0.013797	3663327301	C27	1	1.3001	42.346401	3264900	0	33.330002	84.209999	22.021637	179819.36	1	1	1	0	0	1	0	1	4	Manufacturing
2030	2020	0.326173	0.437537	3561622715	C27	1	1.3025	39.844501	39587800	0	33.330002	87.5	21.993483	606913.94	1	1	1	0	0	1	1	0	4	Manufacturing
2030	2021	0.258936	0.395617	6700027769	C27	1	1.1971999	38.266998	43668200	0	33.330002	71.43	22.625378	526245.6075	1	1	1	1	0	1	1	1	6	Manufacturing
2032	2021	0.449021	0.171179	12292270385	C33	0	0.114	95.172699	9327900	0	33.330002	81.25	23.232237	159880.0651	0	0	1	1	1	1	0	1	5	Manufacturing
2033	2008	0.406725	0.095952	485647090	L72	1	1.2613	66.319298	1415000	0	33.330002	95	20.000992	42889.75	0	0	1	1	0	1	1	1	5	Rental and Business Services
2033	2010	0.350948	0.035882	1016595057	L72	1	1.7255	83.709297	1178300	0	36.360001	88.889999	20.739725	47620.04	0	0	0	1	0	1	1	1	4	Rental and Business Services
2033	2011	0.304669	0.180899	1124640300	L72	1	1.9006	79.764	1912500	0	36.360001	85.709999	20.840729	63256.51	0	0	1	1	0	1	1	1	5	Rental and Business Services
2033	2012	0.391821	0.155219	1267405182	N78	1	1.2613	65.831902	1670903.1	0	36.360001	85	20.960238	65491.1	0	0	1	1	0	1	1	1	5	Water, Environment and Public Facilities Management
2033	2013	0.360208	0.14932	1671551650	N78	1	1.2309999	52.664398	1702500	0	33.330002	80	21.237019	61409.93	0	0	0	0	0	1	1	1	3	Water, Environment and Public Facilities Management
2033	2014	0.217771	0.109238	1775929570	N78	1	1.5366	56.500801	1645400	0	33.330002	83.330002	21.29759	78343.24	0	0	0	0	0	1	1	1	3	Water, Environment and Public Facilities Management
2033	2015	0.204788	0.109987	2613133106	N78	1	1.1424	49.7939	1469400	0	33.330002	83.330002	21.683815	81241.04	0	0	0	0	0	1	1	1	3	Water, Environment and Public Facilities Management
2033	2016	0.188413	0.115506	2739698417	N78	1	1.8608	47.6134	1559100	0	33.330002	70.830002	21.731113	89146.32	1	0	1	1	0	1	1	1	5	Water, Environment and Public Facilities Management
2033	2017	0.089715	0.098029	2777738622	N78	0	1.8608	44.972099	2103200	0	33.330002	72.220001	21.744904	98683.58	1	0	1	1	0	1	1	1	5	Water, Environment and Public Facilities Management
2033	2018	0.061058	0.085694	2690675492	N78	0	1.9339	47.977699	2121500	0	33.330002	73.68	21.713058	105588.81	1	0	1	1	0	1	1	1	5	Water, Environment and Public Facilities Management
2033	2019	0.058953	0.09482	2715052349	N78	0	1.9414999	48.578899	2221000	0	36.360001	73.080002	21.722076	108399.55	1	1	1	1	0	1	1	1	6	Water, Environment and Public Facilities Management
2033	2020	0.060137	0.030117	2858675395	N78	0	2.0572	50.756302	2507200	0	36.360001	66.669998	21.773624	94227.5	1	1	1	1	0	1	1	1	6	Water, Environment and Public Facilities Management
2033	2021	0.066571	-0.012664	2836940274	N78	0	2.0158999	53.8503	2509100	0	36.360001	63.639999	21.765991	103854.3993	1	1	1	1	1	1	1	1	7	Water, Environment and Public Facilities Management
2035	2008	0.616969	0.011708	866497448.9	C33	0	0.6649	47.18	1294000	0	37.5	80	20.579969	46481.19	0	0	0	1	0	1	1	1	4	Manufacturing
2035	2009	0.574175	0.085318	815455237.2	C33	0	0.7658	59.489601	1374000	0	37.5	80	20.519257	52929.38	0	0	1	1	1	1	0	1	5	Manufacturing
2035	2011	0.546321	0.132804	1079587937	C38	0	0.39520001	34.9352	3066000	0	33.330002	78.949997	20.799845	70499.85	0	0	1	0	0	1	1	1	4	Manufacturing
2035	2013	0.46255	0.11511	1962549376	C38	0	1.1055	55.531601	5914300	0	36.360001	75.860001	21.397511	64312.57	0	0	1	0	0	1	1	1	4	Manufacturing
2035	2015	0.434118	0.084689	2638212777	C38	0	1.4851	49.839901	4087600	0	44.439999	76.190002	21.693367	92385.8	0	0	1	0	0	1	1	1	4	Manufacturing
2035	2016	0.500541	0.105435	2775891021	C38	0	1.4206001	50.807201	4212100	0	42.860001	70	21.744238	86074.13	1	0	1	1	0	1	0	1	4	Manufacturing
2035	2017	0.462793	0.139941	3593298596	C38	0	1.513	56.9823	4977000	0	42.860001	75	22.002337	87187.23	1	0	1	1	1	1	1	1	6	Manufacturing
2035	2018	0.494736	0.14405	4210485309	C38	0	1.4424	44.417801	5616000	0	42.860001	68.75	22.160843	93317.4	1	0	1	1	1	1	0	1	5	Manufacturing
2035	2019	0.47848	0.140401	5294045698	C38	0	1.3506	46.2906	5406900	0	42.860001	63.16	22.389849	98665.21	1	0	1	1	0	1	1	1	5	Manufacturing
2035	2020	0.446583	0.080474	5976033708	C38	0	1.4792	32.555801	5622700	0	42.860001	66.669998	22.511023	103622.84	1	1	1	1	0	1	0	1	5	Manufacturing
2035	2021	0.489166	0.036427	5843458776	C38	0	1.3651	28.003799	6325600	1	42.860001	66.669998	22.488588	127674.0432	1	1	1	0	0	1	0	1	4	Manufacturing
2038	2012	0.047445	0.247625	1736140966	C27	1	1.2436	51.358101	1865000	1	33.330002	69.230003	21.274931	71364.74	1	0	0	1	0	1	1	1	4	Manufacturing
2038	2013	0.045385	0.243722	2216701651	C27	1	1.1934	49.7295	1575000	1	33.330002	66.669998	21.519287	96207.06	1	0	0	1	0	1	1	1	4	Manufacturing
2038	2014	0.041555	0.238466	2712098958	C27	1	1.1185	31.708099	1675000	1	33.330002	66.669998	21.720989	110456.16	1	0	0	1	0	1	1	1	4	Manufacturing
2038	2015	0.039452	0.172665	3319068755	C27	1	1.1023999	29.830099	1675000	1	33.330002	64.290001	21.922951	111222.52	1	0	0	1	0	1	1	1	4	Manufacturing
2038	2016	0.037045	0.124814	3761619252	C27	1	1.0683	28.3288	1625000	1	33.330002	58.330002	22.048115	120889.81	1	0	1	1	0	1	1	1	5	Manufacturing
2038	2017	0.062305	0.131803	4081272274	C27	1	1.1156	25.884001	1475000	1	33.330002	58.330002	22.129675	109328.34	1	0	1	1	0	1	1	1	5	Manufacturing
2038	2018	0.094167	0.130469	4585061501	C27	1	1.1201	27.115499	1305000	1	33.330002	54.549999	22.246069	141902.78	1	0	1	1	0	1	1	1	5	Manufacturing
2038	2019	0.077275	0.102518	4988274393	C27	0	1.0642	26.5798	1305000	1	33.330002	60	22.330357	145097.37	1	1	1	1	0	1	1	1	6	Manufacturing
2038	2020	0.076016	0.074659	5224966178	C27	0	1.0456001	26.8451	1800800	1	33.330002	60	22.376715	126956.43	1	1	1	1	0	1	1	1	6	Manufacturing
2038	2021	0.075382	0.076629	5394828768	C27	0	0.8484	22.2157	2110000	1	33.330002	50	22.408707	147089.414	1	1	1	1	0	1	1	1	6	Manufacturing
2039	2008	0.888128	0.037141	2672995975	D44	1	2.4353001	47.029999	2773000	0	33.330002	82.139999	21.706467	112719.19	0	0	0	1	0	1	0	1	3	Electricity, Heat, Gas and Water Production and Supply
2039	2010	0.809348	0.04412	14808941654	D44	1	2.3743999	45.707401	3028000	0	36.360001	83.330002	23.418497	97034.75	1	0	1	0	0	1	1	1	4	Electricity, Heat, Gas and Water Production and Supply
2039	2011	0.791241	0.02874	15943419938	D44	1	1.9647	60.247898	3240900	0	36.360001	81.82	23.492311	106736.61	0	0	1	1	0	1	0	1	4	Electricity, Heat, Gas and Water Production and Supply
2039	2012	0.776899	0.056925	15508264567	D44	1	1.9337	49.883801	3859800	0	36.360001	81.480003	23.46464	100125.15	0	0	1	1	0	1	0	1	4	Electricity, Heat, Gas and Water Production and Supply
2039	2013	0.803193	0.024957	15939854505	D44	1	1.9337	44.097401	3737300	0	36.360001	90.480003	23.492088	118098.42	0	0	1	1	0	1	0	1	4	Electricity, Heat, Gas and Water Production and Supply
2039	2014	0.790654	0.063067	17169687369	D44	1	1.9389	47.900398	4308300	0	36.360001	84.620003	23.566412	131641.49	0	0	1	1	0	1	0	1	4	Electricity, Heat, Gas and Water Production and Supply
2039	2015	0.764339	0.083071	18609139343	D44	1	1.7216001	44.4231	5331400	0	36.360001	92.589996	23.646919	156341.28	0	0	1	0	0	1	0	1	3	Electricity, Heat, Gas and Water Production and Supply
2039	2016	0.761462	0.051344	18229957661	D44	1	1.5987	42.239601	5459200	0	36.360001	91.300003	23.626331	172554.89	1	0	1	0	0	1	1	1	4	Electricity, Heat, Gas and Water Production and Supply
2039	2017	0.741051	0.069377	17486274730	D44	1	1.5987	43.212502	3176800	1	40	91.300003	23.584682	180588.02	1	0	1	1	0	1	1	1	5	Electricity, Heat, Gas and Water Production and Supply
2039	2018	0.714713	0.072239	17133952894	D44	1	1.687	41.2472	4921500	0	36.360001	88	23.564327	241271.59	1	0	1	1	0	1	1	1	5	Electricity, Heat, Gas and Water Production and Supply
2039	2019	0.676575	0.066354	16709659064	D44	1	1.7872	43.538898	6872900	0	36.360001	88.889999	23.539253	251964.63	1	1	1	1	0	1	0	1	5	Electricity, Heat, Gas and Water Production and Supply
2039	2020	0.661771	0.07827	15490849169	D44	1	1.7539001	48.136299	5388100	0	33.330002	88.889999	23.463516	271834.49	1	1	1	1	0	1	0	1	5	Electricity, Heat, Gas and Water Production and Supply
2039	2021	0.658443	0.057158	16432460244	D44	1	1.8043	54.547001	6153700	0	36.360001	82.139999	23.522524	290865.7442	1	1	1	0	0	1	0	1	4	Electricity, Heat, Gas and Water Production and Supply
2041	2012	0.28729	0.136757	2287622112	A01	0	0.2115	63.846401	1207100	0	44.439999	70.589996	21.550779	76415.73	0	0	0	0	0	1	0	0	1	Agriculture, Forestry, Animal Husbandry and Fishery
2041	2013	0.258106	0.154928	2941870521	A01	0	0.219	72.792198	1758900	0	33.330002	66.669998	21.802311	83723.28	0	0	0	0	0	1	0	0	1	Agriculture, Forestry, Animal Husbandry and Fishery
2041	2014	0.264858	0.136361	3495007240	A01	0	0.1987	65.7202	1766200	0	33.330002	52.630001	21.974602	98825.37	0	0	0	0	0	1	0	0	1	Agriculture, Forestry, Animal Husbandry and Fishery
2041	2015	0.258884	0.128111	3949334688	A01	0	0.2256	62.439301	2051000	0	33.330002	52.630001	22.096813	100083.53	0	0	0	0	0	1	0	0	1	Agriculture, Forestry, Animal Husbandry and Fishery
2041	2016	0.18047	0.129484	4297577394	A01	0	0.214	68.848396	3655000	0	33.330002	59.259998	22.181316	117944.87	1	0	0	1	0	1	0	0	2	Agriculture, Forestry, Animal Husbandry and Fishery
2041	2017	0.154428	0.0294	4467482657	A01	0	0.2256	66.351997	3655000	0	33.330002	60	22.220091	125095.82	1	0	0	1	0	1	1	0	3	Agriculture, Forestry, Animal Husbandry and Fishery
2041	2018	0.131382	-0.000922	4445988733	A01	0	0.21160001	63.174301	3655000	0	33.330002	60	22.215267	137690.67	1	0	0	1	0	1	1	0	3	Agriculture, Forestry, Animal Husbandry and Fishery
2041	2020	0.166323	0.014612	3688154677	A01	0	0.2229	62.109299	1296000	0	33.330002	56.25	22.028393	125297.46	1	1	0	1	0	1	1	0	4	Agriculture, Forestry, Animal Husbandry and Fishery
2041	2021	0.204177	0.050624	3760508569	A01	0	0.1868	66.741501	1296000	0	33.330002	56.25	22.047819	147458.7516	1	1	0	1	0	1	1	0	4	Agriculture, Forestry, Animal Husbandry and Fishery
2042	2008	0.482684	0.025812	426471487.2	C17	0	0.63059998	25.58	348000	0	33.330002	88.239998	19.871056	22708.33	0	0	1	1	0	1	0	0	3	Manufacturing
2042	2009	0.692049	0.072833	3716095169	C17	0	0.37889999	74.033302	3470000	0	33.330002	71.43	22.03594	11670.57	0	0	1	1	0	1	0	1	4	Manufacturing
2042	2010	0.558787	0.097412	4276747706	C17	0	0.4391	76.812302	4730000	0	33.330002	71.43	22.176458	20471.33	0	0	1	1	0	1	0	1	4	Manufacturing
2042	2011	0.589165	0.087044	5973045769	C17	0	0.4289	69.379799	6349000	0	45.450001	76.470001	22.510523	25439.21	0	0	1	1	0	1	1	1	5	Manufacturing
2042	2012	0.610883	0.04903	7488523175	C17	0	0.42469999	66.3909	9017000	0	33.330002	69.57	22.736637	33046.94	0	0	1	1	0	1	1	1	5	Manufacturing
2042	2013	0.580809	0.05481	8008841941	C17	0	0.4208	63.697102	9190000	0	45.450001	72.730003	22.803812	40567.6	0	0	1	1	0	1	1	1	5	Manufacturing
2042	2015	0.601403	0.064286	8860956674	C17	0	0.44400001	71.781601	7185000	0	33.330002	77.269997	22.904921	48058.41	0	0	1	1	0	1	1	1	5	Manufacturing
2042	2016	0.614956	0.071433	9397689770	C17	0	0.45120001	69.224197	7770000	0	33.330002	86.669998	22.96373	51379.57	1	0	1	1	0	1	1	1	5	Manufacturing
2042	2017	0.548382	0.063476	10998829059	C17	0	0.56550002	71.405998	8345300	0	33.330002	87.5	23.121056	41742.6	1	0	1	1	0	1	1	1	5	Manufacturing
2042	2018	0.604951	0.063506	16031151627	C17	0	0.59670001	64.716301	9867000	0	40	82.349998	23.497799	51179.74	1	0	1	1	0	1	1	1	5	Manufacturing
2042	2019	0.635706	0.044576	18535408458	C17	0	0.59670001	66.050697	10625000	0	36.360001	75	23.642948	46938.25	0	1	1	1	0	1	1	1	6	Manufacturing
2042	2020	0.659869	-0.007263	18335875516	C17	0	0.66119999	68.080399	8800000	0	25	81.25	23.632126	46595.42	0	1	1	1	0	1	1	1	6	Manufacturing
2042	2021	0.626164	0.050224	17610075576	C17	0	0.59670001	60.615898	8540000	0	33.330002	87.5	23.591738	55051.30944	1	1	1	1	0	0	1	1	5	Manufacturing
2044	2015	0.276597	0.08453	2128953022	Q83	0	2.5258	59.896599	3680000	0	36.360001	80.559998	21.478897	55196.71	0	0	0	0	0	0	1	1	2	Health and Social Work
2044	2016	0.401644	0.09004	4480946460	Q83	0	2.279	58.611401	3980000	0	36.360001	68.18	22.223101	59695.86	1	0	0	0	0	1	0	1	2	Health and Social Work
2044	2017	0.446862	0.081156	9014511529	Q83	0	2.5139	67.256302	11500000	0	36.360001	68.18	22.922102	77096.85	1	0	0	0	0	1	0	1	2	Health and Social Work
2044	2018	0.553906	0.093505	12620513644	Q83	0	2.4879999	63.883701	11779000	0	36.360001	69.230003	23.258589	83396.29	1	0	0	1	0	1	0	1	3	Health and Social Work
2044	2019	0.568995	-0.002537	16354569244	Q83	0	2.3216	62.337898	19400000	0	36.360001	74.07	23.517773	91345.71	0	1	0	0	0	1	1	1	4	Health and Social Work
2044	2020	0.525943	0.05971	18918620476	Q83	0	2.6770999	61.7976	12362400	0	36.360001	75	23.663412	86823.19	0	0	0	0	0	1	0	1	2	Health and Social Work
2044	2021	0.535518	0.037886	18352170550	Q83	0	2.3728001	45.590698	14961600	1	36.360001	73.330002	23.633013	108220.4193	0	1	0	0	0	1	1	1	4	Health and Social Work
2045	2008	0.491078	0.083815	1404142658	C39	0	0.95480001	64.660896	1450068	1	33.330002	66.669998	21.062693	107301.07	0	0	1	1	0	1	1	0	4	Manufacturing
2046	2012	0.459987	0.049041	1186032621	C34	1	0.098499998	45.465302	2837500	0	44.439999	100	20.893879	146098.16	0	1	0	1	0	1	1	1	5	Manufacturing
2046	2013	0.477958	0.031494	1888441925	C34	1	0.037500001	40.861099	2373400	0	42.860001	95.239998	21.359018	87046.41	0	1	0	1	0	1	1	1	5	Manufacturing
2046	2014	0.398295	0.016469	2049316010	C34	1	0.084700003	44.661301	2255400	0	33.330002	95	21.440771	169195.38	0	1	0	1	0	1	1	1	5	Manufacturing
2046	2015	0.456492	-0.081396	2290204406	C34	1	0.1726	47.6577	2348400	0	33.330002	94.120003	21.551907	101325.6	0	1	0	1	0	1	1	1	5	Manufacturing
2046	2016	0.414484	0.022075	2242694313	C34	1	0.1655	49.838402	2049000	0	33.330002	85.190002	21.530943	95718.84	0	1	1	1	0	1	1	1	6	Manufacturing
2046	2017	0.406625	0.027407	3875104491	C34	1	0.0942	57.850399	5096000	1	37.5	85	22.077839	184092.47	1	1	1	1	0	1	1	1	6	Manufacturing
2046	2018	0.387666	0.023931	3740464344	C34	1	0.29190001	62.782398	4344900	0	36.360001	85.709999	22.042475	211369.2	1	1	1	1	0	1	1	1	6	Manufacturing
2046	2019	0.382772	0.02294	4579182205	C34	1	0.2719	62.568699	5370900	0	36.360001	89.470001	22.244785	231991.73	1	1	1	1	0	1	1	1	6	Manufacturing
2046	2020	0.384101	0.029932	4617452717	C34	1	0.2414	60.860001	4745500	0	40	93.330002	22.253109	244682.8	1	1	1	1	0	1	1	1	6	Manufacturing
2046	2021	0.387906	0.03812	4736916042	C34	1	0.26069999	70.944801	6424300	0	37.5	92.589996	22.278652	297729.9141	1	1	1	1	0	1	1	1	6	Manufacturing
2048	2007	0.556674	0.09665	2145846256	C36	0	1.1547	42.7374	1880000	0	33.330002	93.75	21.486799	29165.87	0	0	0	1	0	1	1	1	4	Manufacturing
2048	2008	0.539583	0.091653	2735113848	C36	0	0.96100003	22.1443	4160000	0	33.330002	94.120003	21.729439	42267.65	0	0	0	1	0	1	1	1	4	Manufacturing
2049	2021	0.370969	0.189372	7627730842	C39	1	0.2368	70.252701	12404200	1	42.860001	80	22.755056	464864.5184	1	1	0	1	0	1	1	1	5	Manufacturing
2050	2021	0.523598	0.087246	17032530730	C34	0	1.5448	83.811996	10255900	0	33.330002	94.440002	23.558392	169392.095	1	1	1	1	0	1	0	1	5	Manufacturing
2051	2012	0.724476	0.045518	11921715778	E48	1	0.089500003	87.818703	12639600	1	33.330002	75	23.201628	401841.98	0	0	1	0	0	1	1	1	4	Construction
2051	2013	0.683987	0.050963	17198676063	E48	1	0.093599997	81.6278	13387000	1	33.330002	79.169998	23.568098	203418.32	0	0	1	0	0	1	1	1	4	Construction
2051	2014	0.679364	0.044586	16502730828	E48	1	0.0726	75.5252	14075500	1	42.860001	70	23.526793	197300.03	1	0	1	0	0	1	1	1	4	Construction
2051	2015	0.675579	0.036885	17900024907	E48	1	0.096199997	73.937599	13543900	1	42.860001	70	23.608068	169729.27	0	0	1	0	0	1	1	1	4	Construction
2051	2016	0.59414	0.058182	19840415252	E48	1	0.1084	75.6492	11667500	1	42.860001	70	23.710987	812492.97	1	1	1	1	0	1	0	1	5	Construction
2051	2017	0.533295	0.105287	18785629682	E48	1	0.092900001	70.591003	13564800	1	42.860001	73.68	23.656359	206213.22	1	1	1	1	0	1	1	1	6	Construction
2051	2018	0.540604	0.062732	18560083331	E48	1	0.088600002	69.054604	11590300	1	50	76.190002	23.644279	230133.38	1	1	1	1	0	1	1	1	6	Construction
2051	2019	0.49928	0.044951	22329933457	E48	1	0.0458	67.952003	9351000	0	50	76.470001	23.829193	344362.72	1	1	1	1	0	1	1	1	6	Construction
2051	2020	0.50677	0.010697	21999483304	E48	1	0.047400001	68.063301	3602900	0	42.860001	77.269997	23.814285	229689.57	1	1	1	1	0	1	1	1	6	Construction
2051	2021	0.508891	0.016625	21682851390	E48	1	0.0493	66.998199	3377500	0	42.860001	87.5	23.799788	270519.0437	1	1	1	1	1	1	1	1	7	Construction
2053	2016	0.278553	0.103648	4043873128	C14	1	0.86839998	70.884697	2978800	0	33.330002	86.360001	22.120468	123165.44	1	1	1	1	1	1	1	1	7	Manufacturing
2053	2017	0.332827	0.054286	3271190765	C14	1	0.88090003	69.515999	3905100	0	33.330002	83.330002	21.908421	103786.53	1	1	1	1	1	1	1	1	7	Manufacturing
2053	2018	0.380871	0.040965	3726290415	C14	1	0.71240002	73.565903	2954100	0	33.330002	72.730003	22.038679	122988.12	1	1	1	1	1	1	1	1	7	Manufacturing
2053	2019	0.416733	0.048632	7323541375	C14	1	1.5324	80.7696	2839500	0	33.330002	68	22.714359	134394.38	0	0	1	1	1	1	1	1	6	Manufacturing
2053	2020	0.437567	0.041502	8896054904	C14	1	1.5324	80.570099	5187700	0	33.330002	68.419998	22.908875	132820.64	0	0	1	1	1	1	1	1	6	Manufacturing
2053	2021	0.42738	0.042246	9552190268	C14	1	1.528	80.064301	3023900	0	33.330002	60	22.980036	152898.1905	0	1	1	1	1	0	1	1	6	Manufacturing
2054	2008	0.459354	0.124456	1241898812	C26	0	1.609	30.0103	2740300	1	33.330002	85.709999	20.939907	147565.31	0	0	0	1	1	1	0	1	4	Manufacturing
2054	2011	0.266738	0.119198	1848037325	C26	0	1.4859999	25.8622	5337900	1	33.330002	88.889999	21.337391	241209.27	0	1	0	0	0	1	0	1	3	Manufacturing
2054	2012	0.210308	0.094275	2008553006	C26	0	1.4638	21.8706	7063300	0	33.330002	88.889999	21.420681	134231.43	1	1	0	1	0	1	0	1	4	Manufacturing
2054	2013	0.237647	0.091767	2113935401	C26	0	1.4270999	20.9855	8291000	0	33.330002	84.209999	21.471817	131909.04	0	1	0	1	0	1	0	1	4	Manufacturing
2054	2014	0.307856	0.065448	2259375219	C26	0	1.4306999	26.554001	9552100	0	33.330002	86.360001	21.538355	120714.42	0	1	0	1	0	1	0	1	4	Manufacturing
2054	2015	0.20925	0.188967	2596185803	C26	0	1.3858	22.753599	14425000	0	33.330002	86.360001	21.677309	127318.33	0	1	0	1	0	1	0	1	4	Manufacturing
2054	2016	0.306174	0.086536	2979459180	C26	0	1.4131	21.981501	13621700	0	33.330002	85	21.815008	135354.38	1	1	1	1	0	1	1	1	6	Manufacturing
2054	2017	0.335918	0.035647	2943361909	C26	0	1.3657	22.571501	12456000	0	33.330002	84.209999	21.802818	155139.14	1	1	1	1	0	1	1	1	6	Manufacturing
2054	2018	0.306687	0.041665	3018889049	C26	0	1.3066	19.0236	10427500	0	33.330002	81.82	21.828156	152555.08	1	1	1	1	0	1	1	1	6	Manufacturing
2054	2019	0.308461	0.061313	2898005179	C26	0	1.3142	18.8906	10040000	0	33.330002	80	21.787289	153529.47	0	1	1	1	0	1	1	1	6	Manufacturing
2054	2020	0.378015	0.037354	3032237690	C26	0	1.3398	20.667299	11307200	0	33.330002	82.349998	21.832567	146869.15	0	1	1	1	0	1	1	1	6	Manufacturing
2054	2021	0.472037	0.039483	3973595051	C26	0	1.3629	23.060499	9281400	1	40	84.209999	22.102938	188928.455	1	1	1	1	1	1	1	1	7	Manufacturing
2056	2009	0.128015	0.06315	2633394126	C39	0	0.1302	70.699203	1500000	1	42.860001	78.57	21.69154	38083.82	0	0	1	0	0	1	0	1	3	Manufacturing
2056	2010	0.268859	0.110302	2773265399	C39	0	0.072899997	64.910896	1786900	1	42.860001	78.57	21.743292	61777.45	0	0	1	0	0	1	1	0	3	Manufacturing
2056	2011	0.261345	0.040407	3764620437	C39	0	0.0744	60.5336	2642200	1	42.860001	80	22.048912	80078.82	1	0	1	1	0	1	0	1	4	Manufacturing
2056	2012	0.364635	-0.037056	4128161605	C38	0	0.0396	61.373901	2601807.5	1	42.860001	80	22.141098	91967.51	0	0	1	0	0	1	0	0	2	Manufacturing
2056	2013	0.324757	0.081496	4233232448	C38	0	0.024499999	58.019402	2613500	1	42.860001	81.25	22.166231	98061.49	0	0	1	0	0	1	0	0	2	Manufacturing
2056	2014	0.310448	0.09768	4391744314	C38	0	0.039799999	58.948898	2702000	1	42.860001	76.470001	22.202991	106153.75	0	0	1	0	0	1	0	0	2	Manufacturing
2056	2015	0.310909	0.072169	4782851887	C38	0	0.17569999	64.600403	2981700	1	42.860001	81.25	22.288303	99276.56	0	0	1	0	0	1	0	0	2	Manufacturing
2056	2016	0.318608	0.08514	5139545930	C38	0	0.1619	60.448601	2990500	1	42.860001	81.25	22.360231	88381.25	1	0	0	0	0	1	0	1	2	Manufacturing
2056	2017	0.302646	0.102283	5828657243	C38	0	0.1904	63.5317	3824000	0	42.860001	85	22.486052	77747.98	1	0	0	0	0	1	0	1	2	Manufacturing
2056	2018	0.30275	0.109228	7170755535	C38	0	0.1895	59.885899	5994500	0	42.860001	81.25	22.693277	84781.52	1	0	0	0	0	1	0	1	2	Manufacturing
2056	2019	0.371487	0.081347	6796844362	C38	0	0.1591	61.6758	6604900	0	42.860001	81.25	22.639725	83134.25	1	1	1	1	0	1	0	1	5	Manufacturing
2056	2020	0.410142	0.098029	8499500622	C38	0	0.1679	66.845398	6291800	0	42.860001	76.190002	22.863274	89663.46	1	1	1	1	0	1	0	1	5	Manufacturing
2056	2021	0.486352	0.092323	10240120384	C38	0	0.1164	61.509201	8560900	0	42.860001	78.57	23.04958	110482.3868	0	1	1	1	0	1	1	1	6	Manufacturing
2062	2008	0.725627	0.082043	3542548183	E47	0	0.56550002	47.728001	3920000	0	33.330002	100	21.988111	835320.69	0	0	0	1	0	0	0	1	2	Construction
2062	2009	0.719272	0.073478	4655236943	E47	0	0.53729999	49.329498	4020000	0	33.330002	100	22.261259	682215.81	0	0	0	1	0	1	0	1	3	Construction
2062	2010	0.748213	0.064708	6115391201	E47	0	0.51730001	45.404099	4390000	0	33.330002	100	22.534075	660598.47	1	0	0	1	0	1	1	1	4	Construction
2062	2011	0.76295	0.032245	8079248396	E47	0	0.4971	45.698399	4580000	0	33.330002	100	22.812565	851382.63	0	0	0	1	1	1	1	1	5	Construction
2062	2012	0.791309	0.02157	9286223654	E48	0	0.47119999	45.002998	4670000	0	33.330002	100	22.951797	920144.63	0	0	0	1	1	1	1	1	5	Construction
2062	2013	0.801958	0.028322	11340721656	E48	0	0.46689999	45.091301	5310000	0	37.5	100	23.151667	983728.93	0	0	0	1	1	1	1	1	5	Construction
2062	2014	0.809151	0.027432	12499871771	E48	0	0.4612	45.991299	5975000	0	37.5	100	23.248983	1039452.83	0	0	0	1	1	1	1	1	5	Construction
2062	2015	0.816406	0.02613	13907812668	E48	0	0.43779999	45.304298	5970000	0	33.330002	100	23.355717	1027290.14	0	0	0	1	1	1	1	1	5	Construction
2062	2016	0.790311	0.040243	14897235303	E48	0	0.43689999	48.291599	6780000	0	33.330002	93.75	23.424442	907894.05	0	0	0	1	0	1	1	1	4	Construction
2062	2017	0.768074	0.040139	13346406508	E48	0	0.5147	44.9468	6800000	0	33.330002	92.309998	23.314512	919600.3	1	0	0	1	1	1	1	1	5	Construction
2062	2018	0.78885	0.029505	13016175277	E48	0	0.52039999	46.078602	7160000	0	33.330002	92.860001	23.289459	682887.82	1	0	0	1	1	1	1	1	5	Construction
2062	2019	0.788431	0.041912	14529023161	E48	0	0.55299997	43.730202	7220000	0	33.330002	93.75	23.399414	742453.98	1	1	0	1	1	1	1	1	6	Construction
2062	2020	0.77628	0.042023	15731608288	E48	0	0.43470001	39.635399	7428000	0	33.330002	87.5	23.478937	756709.9	1	1	0	1	1	1	1	1	6	Construction
2062	2021	0.782422	0.03244	17000223896	E48	0	0.4368	39.242599	6758800	0	33.330002	85.709999	23.556492	710823.6007	1	1	0	1	1	1	1	1	6	Construction
2063	2008	0.089	0.180723	398837261	I65	0	1.0549001	76.721603	1973300	0	40	73.080002	19.804064	66112.25	0	0	0	0	0	1	1	1	3	Information Transmission, Software and Information Technology Services
2063	2010	0.201879	0.225435	609164260	I65	0	0.98009998	82.278297	3249700	0	33.330002	58.82	20.227598	73727.12	1	0	0	1	0	1	1	1	4	Information Transmission, Software and Information Technology Services
2063	2011	0.116626	0.206756	915937326.3	I65	0	2.2374001	67.358002	3289500	0	33.330002	55.560001	20.635458	94484.08	1	0	0	0	0	1	0	1	2	Information Transmission, Software and Information Technology Services
2063	2012	0.102402	0.223354	1104136626	I65	0	1.9025	61.819599	3072500	0	37.5	50	20.82233	109246.14	1	0	0	0	0	1	1	1	3	Information Transmission, Software and Information Technology Services
2063	2013	0.091072	0.195141	1379989433	I65	0	1.8609999	51.219601	2892200	0	33.330002	57.139999	21.045341	116413.58	1	0	0	0	0	1	1	1	3	Information Transmission, Software and Information Technology Services
2063	2014	0.158224	0.089278	1824946102	I65	0	1.5911	34.442501	4983100	0	33.330002	65	21.324816	122061.25	1	0	0	0	0	1	1	1	3	Information Transmission, Software and Information Technology Services
2063	2015	0.156541	0.049621	1915904113	I65	0	1.4574	27.1038	4650800	0	37.5	66.669998	21.373455	131306.32	0	0	0	0	0	1	1	1	3	Information Transmission, Software and Information Technology Services
2063	2016	0.196583	0.058439	2035907298	I65	0	1.4483	21.173401	6004700	0	33.330002	68.18	21.434208	145079.89	1	1	0	1	0	1	1	1	5	Information Transmission, Software and Information Technology Services
2063	2017	0.160246	0.066581	2327552200	I65	0	1.3516001	20.324699	5877600	0	33.330002	75.860001	21.568083	154304.33	1	1	0	1	0	1	1	1	5	Information Transmission, Software and Information Technology Services
2063	2018	0.130524	0.06885	2494791800	I65	0	1.4619	21.1411	8023400	0	33.330002	73.330002	21.63747	169152.31	1	1	0	1	0	1	1	1	5	Information Transmission, Software and Information Technology Services
2063	2019	0.111441	0.074056	2693670483	I65	1	1.9821	24.394899	10504900	0	33.330002	80	21.71417	184062.49	1	1	0	0	1	1	1	1	5	Information Transmission, Software and Information Technology Services
2063	2020	0.118111	0.09523	2906222044	I65	1	1.7603	22.714399	11513700	0	33.330002	76.669998	21.790119	177523.33	1	1	0	0	1	1	1	1	5	Information Transmission, Software and Information Technology Services
2063	2021	0.138138	0.096058	3138134407	I65	1	1.4566	33.121201	15661700	0	33.330002	74.07	21.866894	197664.7021	0	1	0	0	0	1	1	1	4	Information Transmission, Software and Information Technology Services
2064	2009	0.200641	0.079711	1731934628	C28	0	0.71569997	52.0382	4049500	0	33.330002	94.120003	21.272505	55384.92	0	0	1	0	0	1	1	1	4	Manufacturing
2064	2010	0.145515	0.194322	1724814041	C28	0	0.6451	33.638401	5254800	0	33.330002	94.120003	21.268385	78899.66	1	0	1	1	0	1	1	1	5	Manufacturing
2064	2011	0.235281	0.035981	1944599400	C28	0	0.64020002	33.364399	4589500	0	37.5	94.120003	21.388321	72402.94	0	0	1	1	0	1	1	1	5	Manufacturing
2064	2012	0.31687	0.022591	2142719420	C28	0	0.63919997	33.736099	5663400	0	33.330002	90.910004	21.485342	83940.59	0	0	1	1	0	1	1	1	5	Manufacturing
2064	2013	0.330334	0.120036	2425572239	C28	0	0.46810001	45.095901	7124300	0	33.330002	94.440002	21.609333	97153.02	0	0	1	1	0	1	1	1	5	Manufacturing
2064	2014	0.291169	0.112343	2777358575	C28	0	0.48750001	40.442402	8327400	0	33.330002	90.910004	21.744766	96394.04	0	0	1	1	0	1	1	1	5	Manufacturing
2064	2015	0.377156	0.066207	4432684153	C28	0	0.4461	40.159199	8793800	0	33.330002	88	22.212271	79424.92	0	0	1	1	0	1	1	1	5	Manufacturing
2064	2016	0.440223	-0.043229	5385016926	C28	0	0.4461	43.538898	7975000	0	33.330002	85.709999	22.406887	90237.17	1	0	1	1	0	1	1	1	5	Manufacturing
2064	2017	0.388707	0.092501	5387121770	C28	0	0.4461	39.338402	9322000	0	33.330002	81.82	22.407276	108282.78	1	0	1	1	1	1	1	1	6	Manufacturing
[truncated: 7,568 more rows]
